# Supplementary material for: Bis(4-amino­pyridinium) dichromate(VI)
Source: Acta Crystallogr Sect E Struct Rep Online. 2014 Jun 14;70(Pt 7):m263–4. doi: 10.1107/S1600536814013579 (PMC4120631; doi:10.1107/S1600536814013579)
Supplement: Supplementary file 1 [file e-70-0m263-sup1.cif]

##############################################################################
#                                                                            #
# This CIF contains the data in a paper accepted for publication in          #
# Acta Crystallographica Section E. It conforms to the requirements of       #
# Notes for Authors for Acta Crystallographica Section E, and has been       #
# peer reviewed under the auspices of the IUCr Commission on Journals.       #
#                                                                            #
# Full details of the Crystallographic Information File format               #
# are given in the paper "The Crystallographic Information File (CIF):       #
# a New Standard Archive File for Crystallography" by S. R. Hall, F. H.      #
# Allen and I. D. Brown [Acta Cryst. (1991), A47, 655-685].                  #
#                                                                            #
# The current version of the core CIF dictionary is obtainable from          #
# ftp://ftp.iucr.org/pub/cif_core.dic.                                       #
#                                                                            #
# Software is freely available for graphical display of the structure(s)     #
# in this CIF. For information consult the CIF software page                 #
# http://www.iucr.org/resources/cif/software.                                #
#                                                                            #
# This file may be used for bona fide research purposes within the           #
# scientific community so long as proper attribution is given to the journal # 
# article from which it was obtained.                                        #
#                                                                            #
##############################################################################
data_I
_database_code_depnum_ccdc_archive 'CCDC 1007743'
_audit_creation_method     SHELXL-97
_chemical_name_systematic
;
Bis(4-aminopyridinium) dichromate(VI)
;
_chemical_name_common     ?
_chemical_formula_moiety     '2(C5 H7 N2 +), Cr2 O7 2-'
_chemical_formula_sum     'C10 H14 Cr2 N4 O7'
_chemical_formula_iupac     '(C5 H7 N2)2 [Cr2 O7]'
_chemical_formula_weight     406.25
_chemical_melting_point     ?
_symmetry_cell_setting     monoclinic
_symmetry_space_group_name_H-M     'P 21/c'
_symmetry_space_group_name_Hall     '-P 2ybc'
loop_
    _symmetry_equiv_pos_as_xyz
    'x, y, z'
    '-x, y+1/2, -z+1/2'
    '-x, -y, -z'
    'x, -y-1/2, z-1/2'
_cell_length_a     13.8505(4)
_cell_length_b     16.2486(4)
_cell_length_c     15.2586(4)
_cell_angle_alpha     90.00
_cell_angle_beta     118.923(2)
_cell_angle_gamma     90.00
_cell_volume     3005.65(14)
_cell_formula_units_Z     8
_cell_measurement_reflns_used     5472
_cell_measurement_theta_min     2.68
_cell_measurement_theta_max     27.31
_cell_measurement_temperature     150
_exptl_crystal_description     prism
_exptl_crystal_colour     orange
_exptl_crystal_size_max     0.58
_exptl_crystal_size_mid     0.5
_exptl_crystal_size_min     0.4
_exptl_crystal_density_diffrn     1.796
_exptl_crystal_density_meas     ?
_exptl_crystal_density_method     'not measured'
_exptl_crystal_F_000     1648
_exptl_absorpt_coefficient_mu     1.488
_exptl_absorpt_correction_type     multi-scan
_exptl_absorpt_process_details     '(SADABS; Bruker, 2006)'
_exptl_absorpt_correction_T_min     0.469
_exptl_absorpt_correction_T_max     0.552
_exptl_special_details     ?
_diffrn_ambient_temperature     150
_diffrn_radiation_type     MoK\a
_diffrn_radiation_wavelength     0.71073
_diffrn_radiation_monochromator     graphite
_diffrn_measurement_device_type     'Bruker APEXII'
_diffrn_measurement_method     'CCD rotation images, thin slices'
_diffrn_reflns_number     23461
_diffrn_reflns_av_R_equivalents     0.0424
_diffrn_reflns_theta_min     2.93
_diffrn_reflns_theta_max     27.48
_diffrn_reflns_theta_full     27.48
_diffrn_measured_fraction_theta_max     0.998
_diffrn_measured_fraction_theta_full     0.998
_diffrn_reflns_limit_h_min     -17
_diffrn_reflns_limit_h_max     17
_diffrn_reflns_limit_k_min     -16
_diffrn_reflns_limit_k_max     21
_diffrn_reflns_limit_l_min     -17
_diffrn_reflns_limit_l_max     19
_refine_special_details     ?
_reflns_number_total     6868
_reflns_number_gt     5506
_reflns_threshold_expression     I>2\s(I)
_refine_ls_structure_factor_coef     Fsqd
_refine_ls_matrix_type     full
_refine_ls_R_factor_all     0.0469
_refine_ls_R_factor_gt     0.0349
_refine_ls_wR_factor_gt     0.0914
_refine_ls_wR_factor_ref     0.0966
_refine_ls_goodness_of_fit_ref     1.069
_refine_ls_restrained_S_all     1.069
_refine_ls_number_reflns     6868
_refine_ls_number_parameters     415
_refine_ls_number_restraints     0
_refine_ls_number_constraints     0
_refine_ls_hydrogen_treatment     constr
_refine_ls_weighting_scheme     calc
_refine_ls_weighting_details
         'calc w=1/[\s^2^(Fo^2^)+(0.0409P)^2^+1.1738P] where P=(Fo^2^+2Fc^2^)/3'
_atom_sites_solution_hydrogens     geom
_atom_sites_solution_primary     direct
_atom_sites_solution_secondary     difmap
_refine_ls_shift/su_max     0.001
_refine_ls_shift/su_mean     0.000
_refine_diff_density_max     0.408
_refine_diff_density_min     -0.578
_refine_ls_extinction_method     none
_refine_ls_extinction_coef     ?
loop_
    _atom_type_symbol
    _atom_type_description
    _atom_type_scat_dispersion_real
    _atom_type_scat_dispersion_imag
    _atom_type_scat_source
    'C' 'C' 0.0033 0.0016
                         'International Tables Vol C Tables 4.2.6.8 and 6.1.1.4'
    'H' 'H' 0.0000 0.0000
                         'International Tables Vol C Tables 4.2.6.8 and 6.1.1.4'
    'N' 'N' 0.0061 0.0033
                         'International Tables Vol C Tables 4.2.6.8 and 6.1.1.4'
    'O' 'O' 0.0106 0.0060
                         'International Tables Vol C Tables 4.2.6.8 and 6.1.1.4'
    'Cr' 'Cr' 0.3209 0.6236
                         'International Tables Vol C Tables 4.2.6.8 and 6.1.1.4'
_computing_data_collection     'APEX2 (Bruker, 2006)'
_computing_cell_refinement     'SAINT (Bruker, 2006)'
_computing_data_reduction     'SAINT (Bruker, 2006)'
_computing_structure_solution     'SIR97 (Altomare <i>et al.</i>, 1999)'
_computing_structure_refinement     'SHELXL97 (Sheldrick, 2008)'
_computing_molecular_graphics     'DIAMOND (Brandenburg & Putz, 2005)'
_computing_publication_material
;
WinGX (Farrugia, 2012) and <i>CRYSCAL</i> (T. Roisnel, local program)
;
loop_
    _atom_site_type_symbol
    _atom_site_label
    _atom_site_fract_x
    _atom_site_fract_y
    _atom_site_fract_z
    _atom_site_U_iso_or_equiv
    _atom_site_adp_type
    _atom_site_calc_flag
    _atom_site_refinement_flags
    _atom_site_occupancy
    _atom_site_symmetry_multiplicity
    _atom_site_disorder_assembly
    _atom_site_disorder_group
    Cr Cr1 0.30978(3) 0.25913(2) 0.87600(3) 0.01226(10) Uani d . 1 1 . .
    Cr Cr2 0.14056(3) 0.25667(2) 0.64724(3) 0.01334(10) Uani d . 1 1 . .
    O O1 0.36183(14) 0.34529(10) 0.86547(12) 0.0217(4) Uani d . 1 1 . .
    O O2 0.37986(14) 0.18108(11) 0.87204(13) 0.0251(4) Uani d . 1 1 . .
    O O3 0.30456(14) 0.25734(9) 0.97973(12) 0.0175(4) Uani d . 1 1 . .
    O O4 0.16957(13) 0.25140(9) 0.77567(12) 0.0141(3) Uani d . 1 1 . .
    O O5 0.25558(15) 0.24640(9) 0.64455(13) 0.0206(4) Uani d . 1 1 . .
    O O6 0.05649(17) 0.18307(12) 0.58819(13) 0.0335(5) Uani d . 1 1 . .
    O O7 0.08641(15) 0.34537(11) 0.60243(13) 0.0257(4) Uani d . 1 1 . .
    Cr Cr3 0.86884(3) 0.24904(2) 0.83351(3) 0.01316(10) Uani d . 1 1 . .
    Cr Cr4 0.63121(3) 0.25479(2) 0.63638(3) 0.01368(10) Uani d . 1 1 . .
    O O8 0.85329(15) 0.17165(11) 0.89157(13) 0.0285(4) Uani d . 1 1 . .
    O O9 0.84062(15) 0.33450(11) 0.87063(13) 0.0256(4) Uani d . 1 1 . .
    O O10 0.99257(14) 0.25074(9) 0.84773(13) 0.0187(4) Uani d . 1 1 . .
    O O11 0.77849(14) 0.23816(9) 0.70058(12) 0.0179(4) Uani d . 1 1 . .
    O O12 0.60940(16) 0.35133(11) 0.61015(15) 0.0314(5) Uani d . 1 1 . .
    O O13 0.58360(15) 0.20101(13) 0.53587(14) 0.0334(5) Uani d . 1 1 . .
    O O14 0.57985(15) 0.22726(11) 0.70728(13) 0.0261(4) Uani d . 1 1 . .
    N N1 0.10279(16) 0.40072(12) -0.14295(15) 0.0211(5) Uani d . 1 1 . .
    H HN1 0.0888 0.3498 -0.1597 0.025 Uiso calc R 1 1 . .
    C C1 0.1345(2) 0.45034(15) -0.19490(19) 0.0210(5) Uani d . 1 1 . .
    H H1 0.1399 0.4292 -0.2490 0.025 Uiso calc R 1 1 . .
    C C2 0.1588(2) 0.53063(14) -0.16971(18) 0.0179(5) Uani d . 1 1 . .
    H H2 0.1804 0.5642 -0.2065 0.021 Uiso calc R 1 1 . .
    C C3 0.15119(19) 0.56323(14) -0.08699(17) 0.0156(5) Uani d . 1 1 . .
    C C4 0.11508(19) 0.50918(14) -0.03606(18) 0.0181(5) Uani d . 1 1 . .
    H H4 0.1068 0.5284 0.0174 0.022 Uiso calc R 1 1 . .
    C C5 0.0925(2) 0.42948(15) -0.06501(19) 0.0211(5) Uani d . 1 1 . .
    H H5 0.0696 0.3942 -0.0307 0.025 Uiso calc R 1 1 . .
    N N2 0.17652(18) 0.64076(12) -0.05892(16) 0.0237(5) Uani d . 1 1 . .
    H H2A 0.1712 0.6594 -0.0087 0.028 Uiso calc R 1 1 . .
    H H2B 0.1983 0.6726 -0.0909 0.028 Uiso calc R 1 1 . .
    N N3 0.36147(17) 0.39842(12) 0.12358(15) 0.0212(5) Uani d . 1 1 . .
    H HN3 0.3460 0.3468 0.1153 0.025 Uiso calc R 1 1 . .
    C C6 0.3965(2) 0.43597(15) 0.06512(19) 0.0217(5) Uani d . 1 1 . .
    H H6 0.4039 0.4059 0.0168 0.026 Uiso calc R 1 1 . .
    C C7 0.4210(2) 0.51765(14) 0.07674(18) 0.0188(5) Uani d . 1 1 . .
    H H7 0.4446 0.5433 0.0360 0.023 Uiso calc R 1 1 . .
    C C8 0.41064(18) 0.56376(14) 0.15032(17) 0.0154(5) Uani d . 1 1 . .
    C C9 0.37277(19) 0.52161(15) 0.20893(17) 0.0176(5) Uani d . 1 1 . .
    H H9 0.3633 0.5497 0.2573 0.021 Uiso calc R 1 1 . .
    C C10 0.3502(2) 0.43966(15) 0.19426(18) 0.0213(5) Uani d . 1 1 . .
    H H10 0.3267 0.4119 0.2338 0.026 Uiso calc R 1 1 . .
    N N4 0.43612(18) 0.64317(12) 0.16345(16) 0.0229(5) Uani d . 1 1 . .
    H H4A 0.4593 0.6673 0.1269 0.027 Uiso calc R 1 1 . .
    H H4B 0.4295 0.6705 0.2085 0.027 Uiso calc R 1 1 . .
    N N5 0.66256(17) 0.60129(12) 0.39258(16) 0.0238(5) Uani d . 1 1 . .
    H HN5 0.6758 0.6531 0.3940 0.029 Uiso calc R 1 1 . .
    C C11 0.6760(2) 0.55244(16) 0.32819(19) 0.0244(6) Uani d . 1 1 . .
    H H11 0.6991 0.5753 0.2856 0.029 Uiso calc R 1 1 . .
    C C12 0.6565(2) 0.47016(15) 0.32428(18) 0.0190(5) Uani d . 1 1 . .
    H H12 0.6668 0.4372 0.2797 0.023 Uiso calc R 1 1 . .
    C C13 0.62036(19) 0.43485(14) 0.38822(18) 0.0165(5) Uani d . 1 1 . .
    C C14 0.6076(2) 0.48867(14) 0.45475(18) 0.0186(5) Uani d . 1 1 . .
    H H14 0.5847 0.4680 0.4986 0.022 Uiso calc R 1 1 . .
    C C15 0.6286(2) 0.57029(15) 0.45493(18) 0.0208(5) Uani d . 1 1 . .
    H H15 0.6194 0.6052 0.4986 0.025 Uiso calc R 1 1 . .
    N N6 0.59854(18) 0.35547(12) 0.38491(17) 0.0243(5) Uani d . 1 1 . .
    H H6A 0.5759 0.3352 0.4239 0.029 Uiso calc R 1 1 . .
    H H6B 0.6069 0.3240 0.3438 0.029 Uiso calc R 1 1 . .
    N N7 0.89889(16) 0.60146(12) 0.66303(15) 0.0190(4) Uani d . 1 1 . .
    H HN7 0.9067 0.6532 0.6768 0.023 Uiso calc R 1 1 . .
    C C16 0.9173(2) 0.57268(15) 0.58964(18) 0.0193(5) Uani d . 1 1 . .
    H H16 0.9388 0.6088 0.5549 0.023 Uiso calc R 1 1 . .
    C C17 0.9048(2) 0.49117(14) 0.56583(18) 0.0176(5) Uani d . 1 1 . .
    H H17 0.9179 0.4719 0.5152 0.021 Uiso calc R 1 1 . .
    C C18 0.87181(18) 0.43586(14) 0.61778(17) 0.0147(5) Uani d . 1 1 . .
    C C19 0.8537(2) 0.46897(14) 0.69469(17) 0.0173(5) Uani d . 1 1 . .
    H H19 0.8317 0.4348 0.7307 0.021 Uiso calc R 1 1 . .
    C C20 0.8684(2) 0.55068(14) 0.71542(18) 0.0193(5) Uani d . 1 1 . .
    H H20 0.8574 0.5720 0.7664 0.023 Uiso calc R 1 1 . .
    N N8 0.85990(17) 0.35635(12) 0.59675(16) 0.0224(5) Uani d . 1 1 . .
    H H8A 0.8723 0.3373 0.5505 0.027 Uiso calc R 1 1 . .
    H H8B 0.8398 0.3237 0.6293 0.027 Uiso calc R 1 1 . .
loop_
    _atom_site_aniso_label
    _atom_site_aniso_U_11
    _atom_site_aniso_U_22
    _atom_site_aniso_U_33
    _atom_site_aniso_U_12
    _atom_site_aniso_U_13
    _atom_site_aniso_U_23
    Cr1 0.01379(19) 0.01437(19) 0.00998(19) 0.00100(14) 0.00682(15) 0.00061(13)
    Cr2 0.0164(2) 0.0147(2) 0.01068(19) -0.00082(14) 0.00786(16) -0.00082(13)
    O1 0.0222(9) 0.0246(9) 0.0173(9) -0.0072(7) 0.0087(8) 0.0028(7)
    O2 0.0254(10) 0.0302(10) 0.0190(9) 0.0122(8) 0.0101(8) -0.0010(7)
    O3 0.0242(9) 0.0174(9) 0.0133(8) -0.0004(7) 0.0110(7) 0.0004(6)
    O4 0.0140(8) 0.0178(9) 0.0118(8) -0.0018(6) 0.0074(7) -0.0005(6)
    O5 0.0264(10) 0.0203(9) 0.0237(10) 0.0048(7) 0.0189(8) 0.0033(7)
    O6 0.0422(12) 0.0414(12) 0.0202(10) -0.0249(10) 0.0176(9) -0.0157(8)
    O7 0.0315(11) 0.0282(10) 0.0198(9) 0.0136(8) 0.0143(8) 0.0090(7)
    Cr3 0.0135(2) 0.0144(2) 0.01207(19) -0.00019(14) 0.00655(16) 0.00043(14)
    Cr4 0.0156(2) 0.0147(2) 0.01179(19) 0.00095(14) 0.00741(16) -0.00091(13)
    O8 0.0246(10) 0.0328(11) 0.0250(10) -0.0072(8) 0.0095(8) 0.0110(8)
    O9 0.0253(10) 0.0289(10) 0.0210(9) 0.0056(8) 0.0101(8) -0.0072(8)
    O10 0.0162(9) 0.0168(9) 0.0233(9) -0.0012(6) 0.0097(8) -0.0010(7)
    O11 0.0169(9) 0.0228(9) 0.0128(8) 0.0018(7) 0.0063(7) -0.0024(7)
    O12 0.0348(12) 0.0212(10) 0.0418(12) 0.0093(8) 0.0213(10) 0.0123(8)
    O13 0.0224(10) 0.0478(13) 0.0247(10) 0.0023(9) 0.0072(8) -0.0187(9)
    O14 0.0280(10) 0.0314(10) 0.0237(10) -0.0016(8) 0.0164(9) 0.0043(8)
    N1 0.0185(11) 0.0118(10) 0.0255(12) -0.0007(8) 0.0046(9) -0.0024(8)
    C1 0.0188(13) 0.0218(13) 0.0200(13) 0.0039(10) 0.0074(11) -0.0039(10)
    C2 0.0185(13) 0.0184(12) 0.0194(13) 0.0039(10) 0.0113(11) 0.0036(10)
    C3 0.0121(11) 0.0141(11) 0.0191(12) 0.0003(9) 0.0065(10) 0.0010(9)
    C4 0.0164(12) 0.0219(13) 0.0159(12) -0.0011(10) 0.0078(10) 0.0021(9)
    C5 0.0187(13) 0.0189(12) 0.0223(13) -0.0001(10) 0.0072(11) 0.0071(10)
    N2 0.0328(13) 0.0157(10) 0.0320(13) -0.0039(9) 0.0233(11) -0.0041(9)
    N3 0.0219(11) 0.0107(10) 0.0277(12) -0.0011(8) 0.0094(10) 0.0004(8)
    C6 0.0221(13) 0.0216(13) 0.0225(13) 0.0008(10) 0.0117(11) -0.0039(10)
    C7 0.0244(14) 0.0179(12) 0.0187(13) -0.0006(10) 0.0140(11) -0.0008(10)
    C8 0.0120(11) 0.0162(12) 0.0153(12) 0.0013(9) 0.0046(10) 0.0000(9)
    C9 0.0173(12) 0.0219(12) 0.0147(12) 0.0024(10) 0.0085(10) 0.0020(9)
    C10 0.0174(13) 0.0237(13) 0.0215(13) 0.0008(10) 0.0085(11) 0.0074(10)
    N4 0.0346(13) 0.0152(10) 0.0272(12) -0.0019(9) 0.0216(11) -0.0025(9)
    N5 0.0226(12) 0.0129(10) 0.0287(12) -0.0010(9) 0.0066(10) 0.0048(9)
    C11 0.0215(14) 0.0286(14) 0.0228(14) -0.0014(11) 0.0105(11) 0.0095(11)
    C12 0.0176(13) 0.0256(13) 0.0163(12) -0.0012(10) 0.0101(11) -0.0011(10)
    C13 0.0137(12) 0.0165(12) 0.0178(12) -0.0004(9) 0.0064(10) 0.0001(9)
    C14 0.0194(13) 0.0211(13) 0.0171(12) 0.0007(10) 0.0102(11) 0.0007(10)
    C15 0.0194(13) 0.0176(12) 0.0189(13) 0.0025(10) 0.0042(11) -0.0030(10)
    N6 0.0342(13) 0.0172(11) 0.0322(12) -0.0065(9) 0.0246(11) -0.0050(9)
    N7 0.0203(11) 0.0118(10) 0.0214(11) 0.0017(8) 0.0072(9) 0.0006(8)
    C16 0.0175(13) 0.0201(13) 0.0187(13) 0.0008(10) 0.0076(10) 0.0074(10)
    C17 0.0169(12) 0.0209(13) 0.0173(12) -0.0001(10) 0.0102(10) 0.0009(9)
    C18 0.0114(11) 0.0152(11) 0.0173(12) 0.0004(9) 0.0067(10) 0.0010(9)
    C19 0.0192(13) 0.0187(12) 0.0165(12) 0.0018(10) 0.0106(10) 0.0028(9)
    C20 0.0212(13) 0.0206(12) 0.0169(12) 0.0048(10) 0.0100(11) -0.0010(10)
    N8 0.0312(13) 0.0165(10) 0.0284(12) -0.0045(9) 0.0215(11) -0.0037(9)
_geom_special_details     ?
loop_
    _geom_bond_atom_site_label_1
    _geom_bond_atom_site_label_2
    _geom_bond_site_symmetry_2
    _geom_bond_distance
    _geom_bond_publ_flag
    Cr1 O2 . 1.6158(17) ?
    Cr1 O1 . 1.6178(17) ?
    Cr1 O3 . 1.6193(16) ?
    Cr1 O4 . 1.8041(17) ?
    Cr2 O6 . 1.6072(18) ?
    Cr2 O7 . 1.6160(17) ?
    Cr2 O5 . 1.6219(18) ?
    Cr2 O4 . 1.8020(16) ?
    Cr3 O8 . 1.6115(17) ?
    Cr3 O9 . 1.6175(17) ?
    Cr3 O10 . 1.6202(17) ?
    Cr3 O11 . 1.8044(17) ?
    Cr4 O13 . 1.6038(17) ?
    Cr4 O12 . 1.6109(18) ?
    Cr4 O14 . 1.6188(17) ?
    Cr4 O11 . 1.8059(17) ?
    N1 C1 . 1.345(3) ?
    N1 C5 . 1.348(3) ?
    N1 HN1 . 0.8600 ?
    C1 C2 . 1.356(3) ?
    C1 H1 . 0.9300 ?
    C2 C3 . 1.419(3) ?
    C2 H2 . 0.9300 ?
    C3 N2 . 1.322(3) ?
    C3 C4 . 1.415(3) ?
    C4 C5 . 1.355(3) ?
    C4 H4 . 0.9300 ?
    C5 H5 . 0.9300 ?
    N2 H2A . 0.8600 ?
    N2 H2B . 0.8600 ?
    N3 C10 . 1.341(3) ?
    N3 C6 . 1.350(3) ?
    N3 HN3 . 0.8600 ?
    C6 C7 . 1.360(3) ?
    C6 H6 . 0.9300 ?
    C7 C8 . 1.413(3) ?
    C7 H7 . 0.9300 ?
    C8 N4 . 1.327(3) ?
    C8 C9 . 1.413(3) ?
    C9 C10 . 1.361(3) ?
    C9 H9 . 0.9300 ?
    C10 H10 . 0.9300 ?
    N4 H4A . 0.8600 ?
    N4 H4B . 0.8600 ?
    N5 C11 . 1.344(3) ?
    N5 C15 . 1.347(3) ?
    N5 HN5 . 0.8600 ?
    C11 C12 . 1.360(3) ?
    C11 H11 . 0.9300 ?
    C12 C13 . 1.415(3) ?
    C12 H12 . 0.9300 ?
    C13 N6 . 1.320(3) ?
    C13 C14 . 1.414(3) ?
    C14 C15 . 1.357(3) ?
    C14 H14 . 0.9300 ?
    C15 H15 . 0.9300 ?
    N6 H6A . 0.8600 ?
    N6 H6B . 0.8600 ?
    N7 C16 . 1.347(3) ?
    N7 C20 . 1.351(3) ?
    N7 HN7 . 0.8600 ?
    C16 C17 . 1.362(3) ?
    C16 H16 . 0.9300 ?
    C17 C18 . 1.412(3) ?
    C17 H17 . 0.9300 ?
    C18 N8 . 1.322(3) ?
    C18 C19 . 1.419(3) ?
    C19 C20 . 1.357(3) ?
    C19 H19 . 0.9300 ?
    C20 H20 . 0.9300 ?
    N8 H8A . 0.8600 ?
    N8 H8B . 0.8600 ?
loop_
    _geom_angle_atom_site_label_1
    _geom_angle_atom_site_label_2
    _geom_angle_atom_site_label_3
    _geom_angle_site_symmetry_1
    _geom_angle_site_symmetry_3
    _geom_angle
    _geom_angle_publ_flag
    O2 Cr1 O1 . . 111.77(10) ?
    O2 Cr1 O3 . . 109.52(8) ?
    O1 Cr1 O3 . . 110.20(8) ?
    O2 Cr1 O4 . . 109.46(8) ?
    O1 Cr1 O4 . . 108.93(8) ?
    O3 Cr1 O4 . . 106.84(8) ?
    O6 Cr2 O7 . . 111.36(10) ?
    O6 Cr2 O5 . . 111.31(9) ?
    O7 Cr2 O5 . . 109.97(9) ?
    O6 Cr2 O4 . . 107.12(8) ?
    O7 Cr2 O4 . . 108.44(8) ?
    O5 Cr2 O4 . . 108.51(8) ?
    O8 Cr3 O9 . . 110.98(11) ?
    O8 Cr3 O10 . . 110.71(9) ?
    O9 Cr3 O10 . . 110.95(9) ?
    O8 Cr3 O11 . . 109.70(9) ?
    O9 Cr3 O11 . . 108.91(8) ?
    O10 Cr3 O11 . . 105.42(8) ?
    O13 Cr4 O12 . . 110.61(10) ?
    O13 Cr4 O14 . . 112.22(10) ?
    O12 Cr4 O14 . . 110.18(9) ?
    O13 Cr4 O11 . . 105.75(8) ?
    O12 Cr4 O11 . . 107.90(9) ?
    O14 Cr4 O11 . . 110.01(9) ?
    Cr2 O4 Cr1 . . 120.12(9) ?
    Cr3 O11 Cr4 . . 125.63(9) ?
    C1 N1 C5 . . 121.1(2) ?
    C1 N1 HN1 . . 119.5 ?
    C5 N1 HN1 . . 119.5 ?
    N1 C1 C2 . . 121.1(2) ?
    N1 C1 H1 . . 119.4 ?
    C2 C1 H1 . . 119.4 ?
    C1 C2 C3 . . 119.8(2) ?
    C1 C2 H2 . . 120.1 ?
    C3 C2 H2 . . 120.1 ?
    N2 C3 C4 . . 121.5(2) ?
    N2 C3 C2 . . 121.4(2) ?
    C4 C3 C2 . . 117.1(2) ?
    C5 C4 C3 . . 120.1(2) ?
    C5 C4 H4 . . 120.0 ?
    C3 C4 H4 . . 120.0 ?
    N1 C5 C4 . . 120.9(2) ?
    N1 C5 H5 . . 119.6 ?
    C4 C5 H5 . . 119.6 ?
    C3 N2 H2A . . 120.0 ?
    C3 N2 H2B . . 120.0 ?
    H2A N2 H2B . . 120.0 ?
    C10 N3 C6 . . 121.6(2) ?
    C10 N3 HN3 . . 119.2 ?
    C6 N3 HN3 . . 119.2 ?
    N3 C6 C7 . . 120.1(2) ?
    N3 C6 H6 . . 119.9 ?
    C7 C6 H6 . . 119.9 ?
    C6 C7 C8 . . 120.4(2) ?
    C6 C7 H7 . . 119.8 ?
    C8 C7 H7 . . 119.8 ?
    N4 C8 C7 . . 120.9(2) ?
    N4 C8 C9 . . 121.9(2) ?
    C7 C8 C9 . . 117.2(2) ?
    C10 C9 C8 . . 119.7(2) ?
    C10 C9 H9 . . 120.1 ?
    C8 C9 H9 . . 120.1 ?
    N3 C10 C9 . . 121.0(2) ?
    N3 C10 H10 . . 119.5 ?
    C9 C10 H10 . . 119.5 ?
    C8 N4 H4A . . 120.0 ?
    C8 N4 H4B . . 120.0 ?
    H4A N4 H4B . . 120.0 ?
    C11 N5 C15 . . 121.0(2) ?
    C11 N5 HN5 . . 119.5 ?
    C15 N5 HN5 . . 119.5 ?
    N5 C11 C12 . . 121.2(2) ?
    N5 C11 H11 . . 119.4 ?
    C12 C11 H11 . . 119.4 ?
    C11 C12 C13 . . 119.8(2) ?
    C11 C12 H12 . . 120.1 ?
    C13 C12 H12 . . 120.1 ?
    N6 C13 C14 . . 121.7(2) ?
    N6 C13 C12 . . 121.3(2) ?
    C14 C13 C12 . . 116.9(2) ?
    C15 C14 C13 . . 120.3(2) ?
    C15 C14 H14 . . 119.8 ?
    C13 C14 H14 . . 119.8 ?
    N5 C15 C14 . . 120.8(2) ?
    N5 C15 H15 . . 119.6 ?
    C14 C15 H15 . . 119.6 ?
    C13 N6 H6A . . 120.0 ?
    C13 N6 H6B . . 120.0 ?
    H6A N6 H6B . . 120.0 ?
    C16 N7 C20 . . 121.3(2) ?
    C16 N7 HN7 . . 119.4 ?
    C20 N7 HN7 . . 119.4 ?
    N7 C16 C17 . . 120.5(2) ?
    N7 C16 H16 . . 119.7 ?
    C17 C16 H16 . . 119.7 ?
    C16 C17 C18 . . 120.2(2) ?
    C16 C17 H17 . . 119.9 ?
    C18 C17 H17 . . 119.9 ?
    N8 C18 C17 . . 121.5(2) ?
    N8 C18 C19 . . 121.3(2) ?
    C17 C18 C19 . . 117.2(2) ?
    C20 C19 C18 . . 119.8(2) ?
    C20 C19 H19 . . 120.1 ?
    C18 C19 H19 . . 120.1 ?
    N7 C20 C19 . . 121.0(2) ?
    N7 C20 H20 . . 119.5 ?
    C19 C20 H20 . . 119.5 ?
    C18 N8 H8A . . 120.0 ?
    C18 N8 H8B . . 120.0 ?
    H8A N8 H8B . . 120.0 ?
loop_
    _geom_hbond_atom_site_label_D
    _geom_hbond_atom_site_label_H
    _geom_hbond_atom_site_label_A
    _geom_hbond_site_symmetry_A
    _geom_hbond_distance_DH
    _geom_hbond_distance_HA
    _geom_hbond_distance_DA
    _geom_hbond_angle_DHA
    _geom_hbond_publ_flag
    N1 HN1 O10 1_454 0.86 2.13 2.842(3) 140.2 yes
    N1 HN1 O4 1_554 0.86 2.42 3.065(2) 132.5 no
    N2 H2A O9 3_666 0.86 2.19 3.022(3) 162.0 yes
    N2 H2B O11 2_655 0.86 2.13 2.978(3) 166.5 yes
    N3 HN3 O5 4_565 0.86 2.14 2.871(3) 141.9 yes
    N3 HN3 O3 1_554 0.86 2.36 3.003(3) 131.8 no
    N4 H4A O13 2_655 0.86 2.32 3.067(3) 144.9 yes
    N4 H4A O1 3_666 0.86 2.43 3.042(3) 128.4 no
    N4 H4B O14 3_666 0.86 2.14 2.965(3) 160.3 yes
    N5 HN5 O5 3_666 0.86 2.11 2.890(3) 150.5 yes
    N5 HN5 O3 2_656 0.86 2.48 3.094(3) 129.0 no
    N6 H6A O2 4_565 0.86 2.45 2.998(3) 122.4 yes
    N6 H6B O14 4_565 0.86 2.10 2.923(3) 159.5 yes
    N7 HN7 O10 2_756 0.86 2.26 2.900(3) 131.3 no
    N7 HN7 O4 2_656 0.86 2.22 2.927(2) 139.3 yes
    N8 H8A O8 4_565 0.86 2.31 3.121(3) 156.2 yes
    N8 H8B O11 . 0.86 2.17 3.033(3) 175.6 yes
    C1 H1 O7 1_554 0.93 2.43 3.305(3) 156.2 yes
    C5 H5 O6 4_565 0.93 2.28 3.192(3) 165.1 yes
    C6 H6 O1 1_554 0.93 2.31 3.204(3) 160.8 yes
    C9 H9 O12 3_666 0.93 2.47 3.359(3) 161.3 yes
    C10 H10 O2 4_565 0.93 2.40 3.209(3) 145.1 yes
    C11 H11 O1 3_666 0.93 2.41 3.205(3) 143.5 yes
    C14 H14 O12 . 0.93 2.46 3.248(3) 142.6 yes
    C15 H15 O2 2_656 0.93 2.32 3.244(3) 170.8 yes
    C16 H16 O7 3_666 0.93 2.37 3.197(3) 147.5 yes
data_global
_journal_date_recd_electronic     2014-05-29
_journal_date_accepted     2014-06-11
_journal_name_full     'Acta Crystallographica, Section E'
_journal_year     2014
_journal_volume     70
_journal_issue      7
_journal_page_first     m263
_journal_page_last     m264
_journal_paper_category     QM
_journal_paper_doi     10.1107/S1600536814013579
_journal_coeditor_code     BH2500
_publ_contact_author_name     'Dhaouadi Hassouna'
_publ_contact_author_address
;
Laboratoire des Mat\'eriaux Utiles,
Institut National de Recherche et d'Analyse Physico-chimique,
Pole Technologique de Sidi-Thabet, 2020 Tunis, Tunisia
;
_publ_contact_author_email     dhaouadihassouna@yahoo.fr
_publ_contact_author_fax     '216 72 590 566'
_publ_contact_author_phone     '216 72 591 906'
_publ_section_title
;
Bis(4-aminopyridinium) dichromate(VI)
;
loop_
    _publ_author_name
    _publ_author_footnote
    _publ_author_address
    "Trabelsi, Sonia" .
;
Laboratoire de Chimie des Mat\'eriaux
Facult\'e des Sciences de Bizerte
7021 Zarzouna Bizerte
Tunisia
;
    "Roisnel, Thierry" .
;
Centre de Diffractom\'etrie X, UMR 6226 CNRS
Unit\'e Sciences Chimiques de Rennes
Universit\'e de Rennes I
263 Avenue du G\'en\'eral Leclerc
35042 Rennes
France
;
    "Dhaouadi, Hassouna" .
;
Laboratoire des Mat\'eriaux Utiles
Institut National de Recherche et d'Analyse Physico-chimique
Pole Technologique de Sidi-Thabet
2020 Tunis
Tunisia
;
    "Marouani, Houda" .
;
Laboratoire de Chimie des Mat\'eriaux
Facult\'e des Sciences de Bizerte
7021 Zarzouna Bizerte
Tunisia
;
