# Supplementary material for: Bis(4-amino­pyridinium) dichromate(VI)
Source: Acta Crystallogr Sect E Struct Rep Online. 2014 Jun 14;70(Pt 7):m263–4. doi: 10.1107/S1600536814013579 (PMC4120631; doi:10.1107/S1600536814013579)
Supplement: Supplementary file 2 [file e-70-0m263-Isup2.hkl]

#
# h,k,l, Fc-squared, Fo-squared, sigma(Fo-squared) and status flag
#
data_I
_shelx_title ' job in P 21/n'
_shelx_refln_list_code          4
_shelx_F_calc_maximum      342.07
_exptl_crystal_F_000      1648.00
_reflns_d_resolution_high  0.7701
 
loop_
 _symmetry_equiv_pos_as_xyz
 'x, y, z'
 '-x, y+1/2, -z+1/2'
 '-x, -y, -z'
 'x, -y-1/2, z-1/2'
 
_cell_length_a    13.8505
_cell_length_b    16.2486
_cell_length_c    15.2586
_cell_angle_alpha  90.000
_cell_angle_beta  118.923
_cell_angle_gamma  90.000
 
_shelx_F_squared_multiplier     1.000
 
loop_
 _refln_index_h
 _refln_index_k
 _refln_index_l
 _refln_F_squared_calc
 _refln_F_squared_meas
 _refln_F_squared_sigma
 _refln_observed_status
   2   0   0    10389.10    10420.54    426.80 o
   3   0   0       16.83       22.55      6.00 o
   5   0   0      175.36      131.54     19.83 o
   6   0   0     6377.24     6044.35    210.47 o
   7   0   0    15893.43    15915.20    992.53 o
   8   0   0    20393.62    20264.61    612.72 o
   9   0   0       86.46      246.02     89.98 o
  10   0   0      841.18      814.34     76.29 o
  11   0   0     4553.92     4320.23    188.27 o
  12   0   0     1874.17     2054.98    128.77 o
  13   0   0     4225.97     4460.56    205.92 o
  14   0   0     2492.93     2675.88    390.38 o
  15   0   0       48.50      131.54     72.53 o
   2   1   0      700.71      710.49     16.73 o
   3   1   0    16969.58    16841.82    257.36 o
   4   1   0    87932.53    85918.65   1193.53 o
   5   1   0      312.38      295.10     19.31 o
   6   1   0     7357.53     7262.49    150.08 o
   7   1   0     8712.80     8587.67    199.65 o
   8   1   0     1589.31     1930.47     68.64 o
   9   1   0     5710.27     5577.61    149.44 o
  10   1   0      104.88       71.15     23.09 o
  11   1   0       91.17      127.42     26.89 o
  12   1   0     1270.53     1385.23     79.12 o
  13   1   0     1565.41     1749.87     93.71 o
  14   1   0      755.87      681.35     93.49 o
  15   1   0      328.04      400.50     90.81 o
   1   2   0      607.79      589.59     13.72 o
   2   2   0    14553.09    15324.36    217.49 o
   3   2   0       27.94       66.85      9.49 o
   4   2   0      266.05       94.41     11.46 o
   5   2   0       14.35       81.30      8.44 o
   6   2   0     8815.79     8520.86    172.11 o
   7   2   0    13266.41    12982.88    254.76 o
   8   2   0     1306.31     1131.70     80.15 o
   9   2   0      166.17      207.08     31.10 o
  10   2   0      642.75      613.79     46.81 o
  11   2   0     4158.10     4067.81    170.79 o
  12   2   0     3538.75     3664.66    122.97 o
  13   2   0     2583.47     2611.14    106.38 o
  14   2   0     1640.51     1803.87    118.98 o
  15   2   0       19.72      -18.57     33.08 o
   1   3   0       19.03       65.30      4.89 o
   2   3   0     1675.80     1697.43     27.90 o
   3   3   0    34213.13    33618.24    472.03 o
   4   3   0     1925.35     2107.69     40.33 o
   5   3   0      262.29      245.84     15.30 o
   6   3   0    14295.51    14326.28    273.29 o
   7   3   0    18027.81    18024.74    342.54 o
   8   3   0    17512.29    17413.26    377.38 o
   9   3   0     4090.30     4065.37    158.81 o
  10   3   0      142.64      137.18     24.67 o
  11   3   0      669.89      633.92     50.33 o
  12   3   0     7112.56     7303.04    199.05 o
  13   3   0     1034.09     1080.48     85.21 o
  14   3   0      352.81      282.46     57.16 o
  15   3   0      310.52      252.25     52.22 o
   1   4   0     1014.29     1093.42     31.45 o
   2   4   0    16782.89    17103.33    260.50 o
   3   4   0       19.15       28.41      4.50 o
   4   4   0     8156.82     7795.72    150.35 o
   5   4   0     2056.62     1702.92     41.45 o
   6   4   0     9548.08     9167.99    166.11 o
   7   4   0    17546.79    17097.23    326.24 o
   8   4   0     6171.21     6049.45    153.83 o
   9   4   0      290.94      281.32     29.87 o
  10   4   0      298.42      335.50     50.22 o
  11   4   0     6960.26     6978.58    187.30 o
  12   4   0     3879.02     4335.36    164.07 o
  13   4   0     1940.52     1998.19    151.83 o
  14   4   0     1399.78     1435.81    105.77 o
  15   4   0       30.08       33.82     38.08 o
   1   5   0     7828.73     8012.73    126.34 o
   2   5   0     3190.64     3414.44     77.93 o
   3   5   0    14249.88    14848.30    253.45 o
   4   5   0        4.52        9.84      5.57 o
   5   5   0      184.36      204.07     12.70 o
   6   5   0    22718.95    23130.39    388.67 o
   7   5   0    12812.68    12632.80    248.38 o
   8   5   0     6779.11     6264.28    157.97 o
   9   5   0     6159.29     6096.93    159.21 o
  10   5   0      883.14     1017.27     59.10 o
  11   5   0      556.80      494.86     54.10 o
  12   5   0     4158.91     4218.48    161.75 o
  13   5   0     2321.03     2214.22    129.22 o
  14   5   0      237.41      121.78     41.27 o
  15   5   0      205.30      195.33     51.66 o
   0   6   0    96651.34    88244.20   1729.71 o
   1   6   0     1863.50     1982.90     38.05 o
   2   6   0    17011.22    17801.70    272.82 o
   3   6   0     2867.78     3076.37     56.91 o
   4   6   0    10266.08     9265.06    163.38 o
   5   6   0     9628.91     9734.27    172.03 o
   6   6   0     9747.98     9761.81    161.60 o
   7   6   0     4557.22     4410.55     96.88 o
   8   6   0     6329.60     6429.59    160.87 o
   9   6   0     2395.92     2531.58     87.83 o
  10   6   0       59.83       72.27     20.53 o
  11   6   0     2488.36     2289.19    114.93 o
  12   6   0     3098.31     3135.83    135.57 o
  13   6   0     1090.61     1104.66     90.35 o
  14   6   0     1009.73     1167.44    141.79 o
  15   6   0       14.13       10.03     35.35 o
   1   7   0    19394.76    22134.40    336.99 o
   2   7   0     1734.77     1773.29     41.49 o
   3   7   0     1511.71     1238.72     37.06 o
   4   7   0       24.74        6.40      8.25 o
   5   7   0     2140.13     2514.00     53.10 o
   6   7   0    16387.32    16449.86    310.32 o
   7   7   0     5930.03     5479.91    144.53 o
   8   7   0     3440.74     3617.20     82.45 o
   9   7   0     4308.89     4024.28    115.21 o
  10   7   0      463.44      476.22     65.28 o
  11   7   0     1427.18     1458.99    114.38 o
  12   7   0     1613.79     1725.39    121.36 o
  13   7   0     3125.37     3074.85    140.03 o
  14   7   0      620.84      584.22     69.33 o
   0   8   0    58229.22    55283.08   1091.23 o
   1   8   0      679.05      676.82     25.57 o
   2   8   0     8070.59     8203.31    161.01 o
   3   8   0        0.07       21.53      7.94 o
   4   8   0     5361.52     4485.45    110.54 o
   5   8   0     2708.00     2575.36     74.64 o
   6   8   0     4991.66     4929.08    152.41 o
   7   8   0     5277.73     5418.28    118.67 o
   8   8   0     3267.50     2981.83     77.79 o
   9   8   0     1198.33     1193.03     77.21 o
  10   8   0        5.75      -20.08     20.08 o
  11   8   0      698.63      778.45     73.43 o
  12   8   0     2402.92     2481.00    127.39 o
  13   8   0      620.71      709.56     78.07 o
  14   8   0      400.42      398.13     61.74 o
   1   9   0     3647.44     4354.44     77.17 o
   2   9   0      821.28      827.42     33.35 o
   3   9   0    27108.75    28061.56    570.31 o
   4   9   0     1573.84     1444.76     49.55 o
   5   9   0     1579.85     1759.40     69.41 o
   6   9   0    10565.54    10306.19    233.68 o
   7   9   0     8616.99     8686.40    206.20 o
   8   9   0     1698.56     1849.33     84.34 o
   9   9   0     4144.70     4138.38    251.56 o
  10   9   0      877.81      851.95     68.86 o
  11   9   0      547.06      413.88     81.73 o
  12   9   0     2248.43     2071.24    115.97 o
  13   9   0      872.08      758.97     76.84 o
  14   9   0       19.27       12.30     35.55 o
   0  10   0   117012.05   113095.95   2219.52 o
   1  10   0      646.59      614.34     29.04 o
   2  10   0     8684.41     8796.53    175.34 o
   3  10   0     1068.03     1156.36     46.34 o
   4  10   0    23296.93    23084.17    478.49 o
   5  10   0      211.51      226.53     23.14 o
   6  10   0    10992.39    11043.85    355.10 o
   7  10   0     9607.16     9948.36    267.61 o
   8  10   0     5293.55     5249.30    142.90 o
   9  10   0      244.61      277.62     39.50 o
  10  10   0     1803.64     1853.87    100.60 o
  11  10   0     3263.35     3272.88    136.90 o
  12  10   0     2366.32     2415.55    126.86 o
  13  10   0     3275.15     3212.39    209.57 o
   1  11   0     1214.48     1158.20     39.74 o
   2  11   0      120.12      127.59     16.11 o
   3  11   0     1708.95     1754.00     58.00 o
   4  11   0     3603.55     3920.19    104.44 o
   5  11   0      494.84      547.39     42.04 o
   6  11   0     2638.28     2642.32    134.09 o
   7  11   0     2240.58     2125.10     74.81 o
   8  11   0       29.47       51.95     24.31 o
   9  11   0     4741.52     4631.24    193.11 o
  10  11   0        4.51       30.63     26.12 o
  11  11   0      770.23      929.51     78.86 o
  12  11   0      638.23      565.79     65.34 o
  13  11   0     1184.44     1191.86     96.00 o
   0  12   0    64278.85    65342.02   1494.97 o
   1  12   0     2011.24     2105.22     64.41 o
   2  12   0     2162.09     2136.33     66.20 o
   3  12   0       29.92       41.76     15.46 o
   4  12   0    14714.91    14470.56    314.80 o
   5  12   0     1831.90     1775.42     65.02 o
   6  12   0     1660.51     1575.15     99.63 o
   7  12   0      982.07     1079.63     96.82 o
   8  12   0     4699.96     4141.37    178.09 o
   9  12   0        5.26       13.28     24.32 o
  10  12   0       21.23       35.39     26.59 o
  11  12   0      141.54      202.59     42.45 o
  12  12   0     1883.30     2090.74    118.98 o
   1  13   0      459.16      525.45     33.07 o
   2  13   0       40.19       21.90     16.58 o
   3  13   0     1415.14     1376.50     60.86 o
   4  13   0      246.40      292.67     31.49 o
   5  13   0      933.56     1057.96     53.90 o
   6  13   0     1571.86     1698.70     83.41 o
   7  13   0     2043.48     1960.77    145.92 o
   8  13   0      774.50      992.56     85.80 o
   9  13   0     3504.31     3036.27    124.10 o
  10  13   0       23.95       41.10     27.45 o
  11  13   0      261.76      247.75     48.80 o
  12  13   0      678.63      706.67     93.11 o
   0  14   0    18137.85    18964.73    812.27 o
   1  14   0     1985.85     1845.69     61.44 o
   2  14   0     3539.70     3461.25     96.63 o
   3  14   0        8.43       17.12     14.89 o
   4  14   0     3009.31     3021.93    107.70 o
   5  14   0     2106.23     1982.89     84.57 o
   6  14   0     7392.62     7001.24    208.34 o
   7  14   0     1436.08     1356.30    136.45 o
   8  14   0     2118.00     2136.77    101.15 o
   9  14   0       72.23       33.95     28.30 o
  10  14   0     1770.39     1677.34    104.27 o
  11  14   0      789.87      743.27     73.86 o
   1  15   0     2287.25     2140.16    106.53 o
   2  15   0      106.39      113.03     44.08 o
   3  15   0       41.92       80.07     28.78 o
   4  15   0       49.65       21.15     26.12 o
   5  15   0        9.17       34.66     31.66 o
   6  15   0     1490.75     1463.25     98.86 o
   7  15   0      859.84      938.08     68.30 o
   8  15   0     2022.68     1950.80    150.96 o
   9  15   0     1395.07     1501.76    113.40 o
  10  15   0      375.82      384.28     62.49 o
  11  15   0      149.64      145.74     84.87 o
   0  16   0    15839.85    15507.83    691.90 o
   1  16   0      464.46      498.03     57.55 o
   2  16   0      703.97      745.03     68.89 o
   3  16   0        6.13        5.10     24.18 o
   4  16   0     3663.52     3589.02    263.90 o
   5  16   0      190.92      242.43     43.68 o
   6  16   0      938.70      877.62     78.77 o
   7  16   0     1887.94     1743.12    110.43 o
   8  16   0     2509.21     2344.02    134.43 o
   9  16   0       54.56       27.80     35.33 o
  10  16   0       28.18      141.27     45.21 o
   1  17   0      693.45      556.39     62.13 o
   2  17   0      103.99      152.44     49.90 o
   3  17   0     3987.87     3471.98    154.95 o
   4  17   0       12.91       38.88     28.27 o
   5  17   0     1279.57     1091.02    165.57 o
   6  17   0      457.88      426.62     80.70 o
   7  17   0     2405.01     2253.88    139.88 o
   8  17   0      977.07     1014.81    109.73 o
   9  17   0     1470.87     1371.09    113.04 o
   0  18   0     8711.65     8686.79    434.23 o
   1  18   0       92.06       59.81     33.24 o
   2  18   0      453.26      368.19     53.64 o
   3  18   0       59.67       57.94     33.24 o
   4  18   0     1515.46     1547.28    109.99 o
   5  18   0        2.27        2.95     31.67 o
   6  18   0     1116.47      966.05     88.66 o
   7  18   0     1311.34     1297.97    112.49 o
   8  18   0      743.08      681.30     79.60 o
   1  19   0       84.86       54.67     33.37 o
   2  19   0      327.46      359.24     90.34 o
   3  19   0      510.75      523.84     65.82 o
   4  19   0       50.87       64.44     35.78 o
   5  19   0       39.84      104.45     41.74 o
   6  19   0     1180.57     1065.54     95.52 o
   0  20   0    10147.36     9623.42    485.13 o
   1  20   0      240.45      254.54     51.92 o
   2  20   0      296.86      324.54     55.90 o
   3  20   0        2.85       54.33     39.79 o
   4  20   0     3451.34     3181.90    219.64 o
   5  20   0      530.11      648.52    173.56 o
   1  21   0       33.63       58.39     39.53 o
 -16   1   1      103.56      106.56     53.90 o
 -15   1   1      120.24      170.56     44.39 o
 -14   1   1        9.73       48.84     28.29 o
 -13   1   1     1070.58      913.35     70.43 o
 -12   1   1      258.21      183.84     32.20 o
 -11   1   1       25.43       -1.12     16.78 o
 -10   1   1      187.08      155.53     24.97 o
  -9   1   1      127.04      147.65     23.25 o
  -8   1   1      356.69      317.91     29.45 o
  -7   1   1        0.79       -8.09      8.09 o
  -6   1   1      132.68      148.08     13.95 o
  -5   1   1     2310.77     2512.36     58.57 o
  -4   1   1        1.20       -3.44      3.44 o
  -3   1   1       33.64       18.72     10.64 o
  -2   1   1        4.59       11.33      2.10 o
   1   1   1        0.77      448.36     26.02 o
   2   1   1      158.24      156.28      7.73 o
   3   1   1    13250.91    13360.84    251.39 o
   4   1   1     3861.38     4035.19     86.63 o
   5   1   1       22.85       25.92      7.33 o
   6   1   1       29.38       25.59     10.19 o
   7   1   1     3296.22     3527.27    122.74 o
   8   1   1     1388.52     1428.39     61.59 o
   9   1   1       34.55       43.85     17.40 o
  10   1   1        1.92        6.08     17.41 o
  11   1   1       44.70       49.54     22.68 o
  12   1   1       28.77       38.98     23.13 o
  13   1   1        9.20       31.66     29.89 o
  14   1   1       40.34       40.09     44.33 o
  15   1   1      245.81      254.37     69.09 o
 -16   2   1       58.47       46.29     51.87 o
 -15   2   1       74.70       77.00     38.14 o
 -14   2   1       18.32       10.68     29.92 o
 -13   2   1      185.69      222.45     35.71 o
 -12   2   1      159.41      172.57     31.09 o
 -11   2   1      420.55      439.27     43.86 o
 -10   2   1        0.01       14.80     16.30 o
  -9   2   1     2405.74     2626.70     86.57 o
  -8   2   1        2.25       -7.65     10.42 o
  -7   2   1      177.07      136.66     17.27 o
  -6   2   1      695.45      689.33     32.18 o
  -5   2   1     4052.56     3994.55     69.12 o
  -4   2   1      460.29      455.91     16.12 o
  -3   2   1      351.84      360.87     12.86 o
  -2   2   1     1070.97     1144.18     21.44 o
  -1   2   1       57.36       63.90     10.14 o
   0   2   1     1442.80     1502.47     52.66 o
   1   2   1      139.50      115.67     10.82 o
   2   2   1     1028.16     1032.55     22.99 o
   3   2   1     1901.33     1903.06     35.46 o
   4   2   1     2572.30     2763.29     50.27 o
   5   2   1       72.62       78.46     11.30 o
   6   2   1       27.63       23.81     10.15 o
   7   2   1     2892.85     2922.77    104.28 o
   8   2   1      118.15       68.96     18.18 o
   9   2   1       93.28       78.74     19.82 o
  10   2   1        4.92       -9.01     15.37 o
  11   2   1      747.92      785.10     56.49 o
  12   2   1      125.62      121.15     29.31 o
  13   2   1      220.30      249.74     47.19 o
  14   2   1       21.11       11.39     47.07 o
  15   2   1       50.42       33.47     46.37 o
 -16   3   1       51.25       36.82     40.91 o
 -15   3   1      505.41      526.39     68.53 o
 -14   3   1        0.29        1.59     27.69 o
 -13   3   1        7.46       16.65     21.97 o
 -12   3   1       81.98      111.03     26.25 o
 -11   3   1       64.85       49.17     19.87 o
 -10   3   1      308.66      240.52     35.94 o
  -9   3   1      247.81      274.01     32.52 o
  -8   3   1     1913.87     1914.00     67.43 o
  -7   3   1       19.70        5.72     10.19 o
  -6   3   1      823.88      851.44     53.49 o
  -5   3   1       39.34       32.15      6.05 o
  -4   3   1     2709.52     2663.11     44.97 o
  -3   3   1      543.58      588.26     15.44 o
  -2   3   1      374.47      394.39     12.31 o
  -1   3   1      810.04      859.21     16.53 o
   0   3   1        4.09        3.53      5.64 o
   1   3   1       26.07       33.77      6.28 o
   2   3   1       46.91       35.02      7.50 o
   3   3   1     1717.26     1992.31     39.02 o
   4   3   1     2775.08     2654.05     48.61 o
   5   3   1       13.59       24.99      7.50 o
   6   3   1        5.46       -0.27      8.31 o
   7   3   1     1387.35     1493.44     49.51 o
   8   3   1     2204.16     2041.98     72.20 o
   9   3   1      129.80       88.22     21.77 o
  10   3   1      123.57      144.37     27.11 o
  11   3   1      178.10      179.69     30.45 o
  12   3   1       27.26       31.00     27.90 o
  13   3   1       29.53       45.51     30.26 o
  14   3   1       67.11      103.83     41.65 o
  15   3   1        1.75      -11.43     57.36 o
 -15   4   1      142.13      121.72     62.66 o
 -14   4   1      115.55       48.35     35.44 o
 -13   4   1       10.16       39.13     29.09 o
 -12   4   1      211.03      204.64     33.13 o
 -11   4   1      272.37      261.94     33.08 o
 -10   4   1      170.69      131.15     24.18 o
  -9   4   1       27.18       43.85     16.28 o
  -8   4   1       86.91      103.65     18.78 o
  -7   4   1      345.78      335.74     22.53 o
  -6   4   1     1595.74     1622.15     43.19 o
  -5   4   1      953.80      918.83     30.01 o
  -4   4   1      661.43      713.63     19.95 o
  -3   4   1      214.07      236.47     11.17 o
  -2   4   1      622.00      608.06     14.88 o
  -1   4   1      183.37      197.50      8.39 o
   0   4   1      118.27       87.50      7.41 o
   1   4   1       49.63       25.70      7.93 o
   2   4   1      279.41      338.09     14.73 o
   3   4   1     1146.15     1319.49     33.13 o
   4   4   1     4107.45     4037.87     79.00 o
   5   4   1       89.44       92.47     10.22 o
   6   4   1     1815.09     1903.89     52.03 o
   7   4   1     2140.53     2269.70     64.05 o
   8   4   1        1.21        6.49     15.12 o
   9   4   1      119.86      113.97     22.24 o
  10   4   1      290.93      235.83     30.88 o
  11   4   1      915.47      882.95     59.41 o
  12   4   1      159.67       95.51     33.66 o
  13   4   1      268.04      282.99     50.42 o
  14   4   1        2.89       11.03     32.31 o
 -15   5   1      161.38      157.52     48.76 o
 -14   5   1       26.16       43.55     34.85 o
 -13   5   1       68.82       51.12     32.01 o
 -12   5   1      242.36      250.50     34.99 o
 -11   5   1      251.46      301.36     35.72 o
 -10   5   1      550.65      502.73     41.45 o
  -9   5   1      639.75      624.33     43.23 o
  -8   5   1     2139.57     2271.31     78.59 o
  -7   5   1      130.67      115.73     21.78 o
  -6   5   1      747.82      718.39     33.28 o
  -5   5   1       70.36       85.56     10.46 o
  -4   5   1     2028.09     2102.54     40.66 o
  -3   5   1      628.64      613.95     16.38 o
  -2   5   1       17.62       20.17      3.91 o
  -1   5   1     1785.04     1830.34     32.78 o
   0   5   1      983.62     1063.57     25.23 o
   1   5   1      218.54      217.61     10.42 o
   2   5   1       33.58       28.98      7.27 o
   3   5   1      631.33      652.66     29.39 o
   4   5   1      206.17      206.41     19.55 o
   5   5   1      288.97      319.30     19.33 o
   6   5   1     1245.97     1270.06     39.44 o
   7   5   1      378.80      407.19     28.47 o
   8   5   1      826.79      803.62     46.12 o
   9   5   1       10.56       14.82     14.65 o
  10   5   1      879.31      821.01     52.65 o
  11   5   1      572.95      610.02     60.85 o
  12   5   1       38.32       35.33     27.91 o
  13   5   1      122.04      166.78     43.65 o
  14   5   1       71.14      103.83     39.84 o
 -15   6   1      287.08      292.70     60.59 o
 -14   6   1       22.26       52.46     35.88 o
 -13   6   1      256.52      231.66     67.51 o
 -12   6   1       53.42       24.88     27.07 o
 -11   6   1        0.97       -2.00     16.86 o
 -10   6   1       19.74       10.83     16.65 o
  -9   6   1      250.38      280.92     61.25 o
  -8   6   1      569.14      564.60     38.75 o
  -7   6   1     2634.14     2583.60     69.33 o
  -6   6   1      385.89      363.56     23.51 o
  -5   6   1      834.84      787.88     28.30 o
  -4   6   1     3692.45     3840.76     74.16 o
  -3   6   1     1042.92     1099.82     23.24 o
  -2   6   1       13.63       34.81      5.41 o
  -1   6   1      474.53      485.05     14.21 o
   0   6   1      560.10      727.63     20.63 o
   1   6   1      109.35      133.55     13.21 o
   2   6   1     1634.55     1726.22     39.29 o
   3   6   1     1514.88     1536.21     36.48 o
   4   6   1     3619.67     3697.01     92.35 o
   5   6   1      980.96      954.56     41.16 o
   6   6   1      735.00      673.79     40.14 o
   7   6   1      222.11      200.75     15.94 o
   8   6   1      588.04      647.67     35.55 o
   9   6   1       23.71       23.67     15.81 o
  10   6   1      389.71      412.30     49.81 o
  11   6   1      262.52      327.44     47.24 o
  12   6   1      208.35      155.38     39.72 o
  13   6   1       48.35       53.43     34.24 o
  14   6   1       98.19      112.99     41.78 o
 -15   7   1       82.10      151.43     48.63 o
 -14   7   1      900.34      923.46     85.54 o
 -13   7   1      458.28      552.52     64.77 o
 -12   7   1     2003.60     1915.85    197.68 o
 -11   7   1      798.51      716.35     64.57 o
 -10   7   1      163.92      166.71     25.41 o
  -9   7   1       27.40        6.93     14.85 o
  -8   7   1     1820.04     1716.46     82.24 o
  -7   7   1        5.80       -0.08     10.33 o
  -6   7   1        2.26        6.72      8.16 o
  -5   7   1       34.65       27.04      7.95 o
  -4   7   1      495.37      470.53     18.33 o
  -3   7   1      834.02      811.17     19.89 o
  -2   7   1      136.24      158.08      9.70 o
  -1   7   1     3022.69     3103.20     52.61 o
   0   7   1     2215.32     2316.74     49.11 o
   1   7   1      485.33      503.35     22.84 o
   2   7   1      319.79      298.31     16.94 o
   3   7   1      524.59      492.83     23.37 o
   4   7   1      632.17      678.89     37.51 o
   5   7   1       47.38       49.87     10.78 o
   6   7   1     6647.21     6831.07    144.75 o
   7   7   1     1424.99     1521.48     54.00 o
   8   7   1        2.01        7.19      8.75 o
   9   7   1      265.33      288.74     39.50 o
  10   7   1     3442.59     3253.67    129.40 o
  11   7   1      774.35      917.42     75.09 o
  12   7   1        3.29       34.41     29.99 o
  13   7   1       54.31       79.07     35.71 o
  14   7   1        9.13        1.04     33.87 o
 -14   8   1      187.88      148.04     50.61 o
 -13   8   1       90.50       73.21     35.28 o
 -12   8   1       80.32      118.53     35.57 o
 -11   8   1        7.15       10.57     23.29 o
 -10   8   1      110.49      112.70     29.64 o
  -9   8   1      650.16      640.10     46.22 o
  -8   8   1      359.63      408.20     47.93 o
  -7   8   1     1537.28     1520.97     49.88 o
  -6   8   1     1002.58      961.54     45.24 o
  -5   8   1      569.86      494.74     24.97 o
  -4   8   1      930.35      874.52     36.84 o
  -3   8   1      238.16      239.25     12.02 o
  -2   8   1      431.86      388.32     15.55 o
  -1   8   1      565.63      568.02     20.42 o
   0   8   1      805.70     1003.49     28.44 o
   1   8   1      110.95      143.15     12.81 o
   2   8   1     1470.33     1629.71     43.85 o
   3   8   1     2387.06     2366.66     64.87 o
   4   8   1      422.53      403.96     25.41 o
   5   8   1     1686.60     1698.29     55.83 o
   6   8   1     3484.10     3608.85    103.39 o
   7   8   1      395.86      372.10     31.11 o
   8   8   1       30.39       15.36     14.62 o
   9   8   1      347.83      341.26     43.15 o
  10   8   1      102.19      168.47     36.38 o
  11   8   1      301.83      368.12     51.24 o
  12   8   1      178.29      153.44     51.43 o
  13   8   1        0.43      -24.72     29.51 o
  14   8   1      793.18     1082.51    120.08 o
 -14   9   1       57.52       44.40     35.78 o
 -13   9   1       29.02       73.91     34.88 o
 -12   9   1      166.80      176.96     53.46 o
 -11   9   1      146.89      125.69     35.38 o
 -10   9   1      172.56      181.27     51.26 o
  -9   9   1      911.71     1031.20    139.99 o
  -8   9   1     1339.72     1322.77     73.38 o
  -7   9   1        0.44       -0.17      8.04 o
  -6   9   1      589.16      521.51     31.87 o
  -5   9   1      487.26      490.14     34.16 o
  -4   9   1      883.93      880.37     38.31 o
  -3   9   1      418.26      430.51     24.78 o
  -2   9   1      495.02      507.70     18.26 o
  -1   9   1     3431.69     3563.53     60.60 o
   0   9   1      525.75      563.88     36.63 o
   1   9   1      366.18      392.61     22.43 o
   2   9   1       21.76       31.50      9.12 o
   3   9   1     1377.12     1387.95     45.79 o
   4   9   1      156.02      159.09     17.48 o
   5   9   1      374.49      380.34     28.01 o
   6   9   1     1702.61     1719.96     72.85 o
   7   9   1      332.37      323.40     30.73 o
   8   9   1      166.95      172.20     25.22 o
   9   9   1        7.23       -8.94     20.17 o
  10   9   1     3339.92     3090.96    127.40 o
  11   9   1      117.80       95.05     33.69 o
  12   9   1     1196.02     1122.52     89.32 o
  13   9   1       23.70       16.72     33.75 o
 -14  10   1      833.39      801.44     82.94 o
 -13  10   1      955.22     1050.79     89.69 o
 -12  10   1     1015.20     1182.14     90.67 o
 -11  10   1       28.38       31.65     26.50 o
 -10  10   1      530.49      405.47     48.25 o
  -9  10   1      767.32      769.31     75.57 o
  -8  10   1       21.63       23.61     21.10 o
  -7  10   1      301.05      346.85     41.24 o
  -6  10   1     1338.60     1276.09     54.33 o
  -5  10   1     1218.31     1189.45     50.02 o
  -4  10   1        0.22        6.99     10.50 o
  -3  10   1       71.50       71.92     14.21 o
  -2  10   1     3513.03     3333.29     63.40 o
  -1  10   1      264.23      247.17     17.36 o
   0  10   1     1990.67     1874.32     53.07 o
   1  10   1      507.86      518.92     26.78 o
   2  10   1     1979.70     1874.42     56.99 o
   3  10   1     2124.33     2064.82     62.16 o
   4  10   1     5285.40     5152.16    126.75 o
   5  10   1       43.80       37.50     13.63 o
   6  10   1      374.31      379.52     31.11 o
   7  10   1       57.06       73.57     19.59 o
   8  10   1      333.63      353.74     42.65 o
   9  10   1        5.72       13.66     22.76 o
  10  10   1       35.59       21.93     25.32 o
  11  10   1       87.55       39.99     50.39 o
  12  10   1      168.96      117.86     39.62 o
  13  10   1      371.61      354.66     58.98 o
 -13  11   1      122.56       92.08     38.21 o
 -12  11   1     1339.94     1303.62     96.56 o
 -11  11   1        0.68      -16.69     24.17 o
 -10  11   1       24.79       25.06     25.92 o
  -9  11   1      540.98      503.92     51.21 o
  -8  11   1     2067.64     2139.04     93.40 o
  -7  11   1      181.47      221.87     27.43 o
  -6  11   1      758.79      796.99     47.03 o
  -5  11   1        5.78       -5.54     12.74 o
  -4  11   1      248.40      226.15     22.88 o
  -3  11   1      393.52      385.80     19.78 o
  -2  11   1     1362.64     1371.99     42.56 o
  -1  11   1     4986.47     5110.52     98.52 o
   0  11   1       60.49       95.01     13.66 o
   1  11   1      554.06      543.63     31.44 o
   2  11   1      412.96      422.07     31.67 o
   3  11   1      400.44      375.91     27.12 o
   4  11   1     1428.67     1451.28     53.53 o
   5  11   1      334.23      392.67     30.15 o
   6  11   1        9.15       23.14     14.15 o
   7  11   1      438.23      383.92     79.10 o
   8  11   1      682.28      762.27     61.43 o
   9  11   1      246.80      276.52     59.75 o
  10  11   1     1114.39     1154.33     83.98 o
  11  11   1        0.14        1.34     26.97 o
  12  11   1       82.97       62.51     70.37 o
 -13  12   1      232.48      332.37     56.05 o
 -12  12   1      436.16      473.92     59.61 o
 -11  12   1      345.60      260.45     43.92 o
 -10  12   1       21.93       14.01     24.96 o
  -9  12   1      162.65      185.51     44.36 o
  -8  12   1       12.06       23.74     21.79 o
  -7  12   1        6.84       20.72     19.90 o
  -6  12   1      706.44      587.83     46.34 o
  -5  12   1     2268.28     2274.56     74.86 o
  -4  12   1      316.22      281.84     26.95 o
  -3  12   1      540.10      556.58     45.73 o
  -2  12   1     6363.64     6253.66    118.95 o
  -1  12   1      865.49      853.42     22.45 o
   0  12   1     3728.42     3669.68     87.19 o
   1  12   1      960.74      975.46     41.26 o
   2  12   1     4340.53     4316.62    110.72 o
   3  12   1      302.95      316.59     45.83 o
   4  12   1     3733.19     3834.50    104.22 o
   5  12   1       49.15       78.36     17.90 o
   6  12   1      618.54      656.59     51.64 o
   7  12   1      623.45      566.73     52.09 o
   8  12   1        2.11       29.01     23.26 o
   9  12   1       29.36       17.42     24.73 o
  10  12   1      143.21      216.49     43.49 o
  11  12   1     1062.84     1031.20     84.55 o
  12  12   1       34.88        9.65     32.16 o
 -12  13   1     1368.13     1204.06    107.20 o
 -11  13   1      512.56      430.58     54.66 o
 -10  13   1        1.76       13.03     26.40 o
  -9  13   1      623.03      637.93     76.08 o
  -8  13   1     2370.51     2431.43    103.28 o
  -7  13   1       83.50       87.06     26.47 o
  -6  13   1     1764.39     1765.97    192.23 o
  -5  13   1      122.43      129.97     23.22 o
  -4  13   1      715.34      733.40     43.87 o
  -3  13   1      249.61      293.06     26.96 o
  -2  13   1     2200.00     2174.26     55.24 o
  -1  13   1     2675.11     2477.12    111.52 o
   0  13   1       75.85       95.68     17.56 o
   1  13   1      324.35      379.66     29.64 o
   2  13   1      325.86      334.70     37.32 o
   3  13   1      394.07      399.17     31.21 o
   4  13   1     1936.95     1855.05     66.22 o
   5  13   1      930.27      876.51     58.34 o
   6  13   1       11.21       11.16     18.67 o
   7  13   1      215.45      167.92     32.41 o
   8  13   1      697.30      759.62     77.82 o
   9  13   1      153.09      124.02     34.69 o
  10  13   1      771.54      908.91     76.39 o
  11  13   1       10.87       13.38     31.67 o
 -12  14   1      384.40      400.11    101.21 o
 -11  14   1      293.27      273.11     49.13 o
 -10  14   1      108.93      148.53     36.71 o
  -9  14   1     1015.64     1146.38     80.76 o
  -8  14   1       18.91       13.65     23.16 o
  -7  14   1      137.76      166.70     32.65 o
  -6  14   1      997.60     1152.82     87.94 o
  -5  14   1      577.93      593.17     51.26 o
  -4  14   1      235.70      231.29     45.84 o
  -3  14   1      173.08      187.51     23.98 o
  -2  14   1     3953.76     3709.56    150.78 o
  -1  14   1      417.66      370.69     54.33 o
   0  14   1     2916.02     2871.95     83.43 o
   1  14   1      898.21      881.78     47.42 o
   2  14   1     1874.49     1944.22     65.94 o
   3  14   1      797.35      684.23     49.98 o
   4  14   1     3802.08     4000.35    131.83 o
   5  14   1        4.79       38.40     21.75 o
   6  14   1      473.78      555.25     50.09 o
   7  14   1        3.65       -2.17     20.87 o
   8  14   1       52.45       36.41     27.22 o
   9  14   1        9.02       27.82     28.98 o
  10  14   1        3.73      -25.92     25.92 o
  11  14   1      108.13      101.95     41.22 o
 -11  15   1       33.91       34.33     39.64 o
 -10  15   1      299.78      202.64     50.38 o
  -9  15   1      194.09      164.67     46.49 o
  -8  15   1      511.92      591.91     68.39 o
  -7  15   1      556.57      505.19     61.59 o
  -6  15   1     1607.99     1544.56    109.26 o
  -5  15   1      118.33       76.46     48.37 o
  -4  15   1      159.52      205.23     52.19 o
  -3  15   1      787.07      812.34     70.97 o
  -2  15   1      925.93      925.05     75.32 o
  -1  15   1     2182.41     2169.93    316.38 o
   0  15   1        0.17       86.71     28.04 o
   1  15   1      513.41      468.38     51.82 o
   2  15   1       19.02       30.98     18.52 o
   3  15   1      877.35      910.14     59.97 o
   4  15   1      717.95      723.57     54.97 o
   5  15   1      578.96      525.85     48.50 o
   6  15   1     1348.79     1199.26     86.98 o
   7  15   1      127.11      127.69     31.66 o
   8  15   1       86.84      153.09     35.42 o
   9  15   1      208.84      221.85     40.83 o
  10  15   1     3569.57     3412.20    211.26 o
 -10  16   1        2.31       14.02     34.77 o
  -9  16   1      767.01      840.02     87.81 o
  -8  16   1      198.96      193.47    116.90 o
  -7  16   1      956.41      939.04     85.00 o
  -6  16   1      875.25      773.71     75.69 o
  -5  16   1      317.13      376.34     84.87 o
  -4  16   1       34.61       11.37     25.47 o
  -3  16   1       73.49       30.57     26.65 o
  -2  16   1     2257.41     2280.84    114.78 o
  -1  16   1      438.98      487.09     56.76 o
   0  16   1      403.91      414.98     52.50 o
   1  16   1      336.81      400.98    101.74 o
   2  16   1       72.36       32.02     26.24 o
   3  16   1      513.16      556.52     60.18 o
   4  16   1      957.02      957.34     94.92 o
   5  16   1      492.33      475.26     57.88 o
   6  16   1     1559.11     1411.72    107.50 o
   7  16   1        5.43      -16.66     27.49 o
   8  16   1       29.43       27.25     32.84 o
   9  16   1       95.73       76.16     50.13 o
  -9  17   1      104.48       83.46     41.39 o
  -8  17   1     2451.69     2345.54    137.04 o
  -7  17   1       73.52       56.87     33.77 o
  -6  17   1     1338.23     1359.18    104.37 o
  -5  17   1      198.33      211.14     79.70 o
  -4  17   1      719.38      730.00     73.36 o
  -3  17   1      938.05      847.48     82.93 o
  -2  17   1      974.28      968.60     82.58 o
  -1  17   1      695.68      678.20     69.59 o
   0  17   1       16.40        3.41     26.38 o
   1  17   1      319.65      331.49     49.53 o
   2  17   1       43.95       19.74     26.78 o
   3  17   1      138.26      131.07     37.40 o
   4  17   1      298.22      344.42     51.79 o
   5  17   1      820.26      706.17     70.98 o
   6  17   1     1757.03     2053.56    119.20 o
   7  17   1      495.81      448.16     60.54 o
   8  17   1       91.58      101.67     92.28 o
  -8  18   1      111.30       83.99     41.12 o
  -7  18   1     1074.15     1062.86     95.12 o
  -6  18   1      197.08      127.55     42.22 o
  -5  18   1      105.92      117.49     39.40 o
  -4  18   1      341.08      210.47     46.93 o
  -3  18   1        0.18      -19.39     26.65 o
  -2  18   1      893.58     1058.45     90.22 o
  -1  18   1      126.33      187.31     43.65 o
   0  18   1      371.90      389.25     55.35 o
   1  18   1      390.40      431.13     58.73 o
   2  18   1       79.14       60.38     32.62 o
   3  18   1      392.25      437.94     58.09 o
   4  18   1     2298.63     2337.95    129.62 o
   5  18   1      337.65      277.33     51.10 o
   6  18   1      665.15      615.61     70.44 o
   7  18   1        0.13       46.17     32.89 o
  -7  19   1       89.87      117.63     43.58 o
  -6  19   1      762.13      816.23     86.65 o
  -5  19   1      107.37       67.18     43.73 o
  -4  19   1      967.89     1010.81     92.11 o
  -3  19   1      766.15      898.72     87.55 o
  -2  19   1      940.27      909.66     85.63 o
  -1  19   1      565.72      610.68     72.02 o
   0  19   1        3.41        2.74     40.44 o
   1  19   1      371.48      287.72     80.17 o
   2  19   1       86.11      160.50     54.48 o
   3  19   1       81.63       54.69     81.70 o
   4  19   1      770.46      840.81     81.25 o
   5  19   1     1128.31     1027.49     92.01 o
   6  19   1     1179.34     1254.30    102.35 o
  -5  20   1      344.42      288.61     56.51 o
  -4  20   1       20.14      -19.06     42.61 o
  -3  20   1       16.25       34.53     35.43 o
  -2  20   1     1140.75     1185.59    132.65 o
  -1  20   1      136.65      139.32     45.83 o
   0  20   1      708.33      762.70     80.57 o
   1  20   1      416.88      411.10     61.48 o
   2  20   1      152.35      200.52     48.46 o
   3  20   1      321.05      270.97     76.94 o
   4  20   1     1982.50     1912.46    122.48 o
  -1  21   1      680.60      868.46     89.58 o
   0  21   1        2.52       44.92     37.36 o
 -16   0   2     2527.80     2524.26    268.72 o
 -15   0   2      399.65      560.04     82.37 o
 -14   0   2    15748.96    16848.95    565.64 o
 -13   0   2       87.42      157.51     45.91 o
 -12   0   2       28.69       48.66     28.42 o
 -11   0   2     2413.25     2436.13    126.88 o
 -10   0   2    20415.31    20564.05    967.90 o
  -9   0   2     4146.17     4140.65    166.20 o
  -8   0   2      185.10      132.35     46.31 o
  -7   0   2     2363.60     2131.05    132.83 o
  -6   0   2    22537.95    23229.84   1393.22 o
  -5   0   2      109.93       95.63     10.88 o
  -4   0   2     3084.52     2852.41     63.42 o
  -3   0   2    19511.35    19254.17    757.00 o
  -2   0   2     9566.47    11595.59    236.29 o
   0   0   2     6318.93     6327.26    243.91 o
   1   0   2      326.54      333.79     13.69 o
   2   0   2      743.63      846.36     31.75 o
   3   0   2     1234.56     1642.07     47.47 o
   4   0   2    15618.13    13821.41    562.18 o
   5   0   2      263.08      331.31     28.57 o
   6   0   2      493.60      892.59     64.71 o
   7   0   2      843.36     1038.12     74.44 o
   8   0   2    13831.41    12975.90    534.09 o
   9   0   2    12291.25    12258.82    536.97 o
  10   0   2       46.02      108.23     36.29 o
  11   0   2     5863.31     5889.37    236.92 o
  12   0   2     1288.26     1446.52    116.30 o
  13   0   2      405.46      524.39    115.08 o
  14   0   2     2278.52     2076.28    233.45 o
 -16   1   2      499.62      711.74     81.87 o
 -15   1   2        3.94       49.03     29.91 o
 -14   1   2     1353.19     1303.75     82.42 o
 -13   1   2       55.48      104.00     28.59 o
 -12   1   2        3.58        4.36     19.21 o
 -11   1   2      213.31      266.66     32.94 o
 -10   1   2    14400.90    13390.95    307.04 o
  -9   1   2     2731.97     2646.96    160.20 o
  -8   1   2    10896.92    10728.37    244.50 o
  -7   1   2     8555.88     8106.58    187.32 o
  -6   1   2     2913.76     3580.02     70.50 o
  -5   1   2     3359.76     2623.62     76.57 o
  -4   1   2     9964.19     9695.35    137.43 o
  -3   1   2     1640.93     1595.42     29.75 o
  -2   1   2     1359.06     1458.46     28.64 o
  -1   1   2     2522.62     2347.86     72.90 o
   0   1   2        1.47       19.16     11.07 o
   1   1   2      120.34      129.66      6.49 o
   2   1   2     5623.04     5982.71     93.00 o
   3   1   2       43.57       62.57      7.93 o
   4   1   2      142.21      315.38     26.27 o
   5   1   2    15441.00    15255.18    263.65 o
   6   1   2      870.19     1061.75     55.83 o
   7   1   2    10258.89     9738.45    224.72 o
   8   1   2     1592.85     1636.61     63.68 o
   9   1   2     2198.06     2260.41     81.79 o
  10   1   2     3303.37     3111.34    116.94 o
  11   1   2     2829.01     2807.26    118.46 o
  12   1   2      129.52      175.33     34.53 o
  13   1   2     1226.34     1329.23    108.02 o
  14   1   2     1212.14     1206.30    158.16 o
 -16   2   2     3339.85     3070.65    161.80 o
 -15   2   2     1276.27     1163.10     96.26 o
 -14   2   2     4530.99     4949.87    159.16 o
 -13   2   2      576.98      647.09     56.03 o
 -12   2   2      146.34      146.25     28.31 o
 -11   2   2     2120.05     2184.25     99.05 o
 -10   2   2     4271.02     4027.52    119.90 o
  -9   2   2    10867.27    10986.59    433.72 o
  -8   2   2      278.34      284.56     27.41 o
  -7   2   2     5031.40     4644.44    119.01 o
  -6   2   2    29610.58    30170.81    499.98 o
  -5   2   2     2197.80     2451.18     49.81 o
  -4   2   2     1659.98     1491.98     30.71 o
  -3   2   2    22120.60    21622.44    288.62 o
  -1   2   2     6932.79     7289.71    112.64 o
   0   2   2     9498.01     9890.25    203.95 o
   1   2   2      152.56      181.17      8.37 o
   3   2   2      516.22      729.10     19.47 o
   4   2   2    14028.56    12945.78    205.74 o
   5   2   2      526.56      756.56     37.32 o
   6   2   2    44958.04    45126.27    813.09 o
   7   2   2      720.29      722.86     43.26 o
   8   2   2    10091.89     9935.84    233.44 o
   9   2   2    10434.51     9944.91    239.26 o
  10   2   2     3792.04     3496.42    112.76 o
  11   2   2     1714.65     1840.02     86.19 o
  12   2   2      720.96      713.86     94.20 o
  13   2   2      271.76      284.03     50.27 o
  14   2   2     2357.32     2226.82    168.36 o
 -16   3   2      669.60      795.44    121.96 o
 -15   3   2      254.59      212.62     47.01 o
 -14   3   2     1880.46     1953.66    101.88 o
 -13   3   2       89.91      175.22     31.61 o
 -12   3   2       16.29      -17.01     17.01 o
 -11   3   2      981.05     1214.89     69.17 o
 -10   3   2    10103.92     9646.85    233.28 o
  -9   3   2     2938.28     2864.58     91.12 o
  -8   3   2     9622.93     9016.65    211.08 o
  -7   3   2     6021.66     6256.87    153.22 o
  -6   3   2    12423.25    13527.09    258.61 o
  -5   3   2    11321.29    10366.28    157.30 o
  -4   3   2     7669.31     7576.42    109.66 o
  -3   3   2     3979.79     4047.83     61.25 o
  -2   3   2     2732.99     2743.30     44.83 o
  -1   3   2     7462.63     8181.63    147.25 o
   0   3   2      246.74      239.72     15.83 o
   1   3   2      777.66      742.37     27.80 o
   2   3   2     9512.96     9159.02    200.46 o
   3   3   2     3390.26     3641.97     65.65 o
   4   3   2      575.95      428.45     21.66 o
   5   3   2     4935.27     4753.18    162.71 o
   6   3   2    26629.07    27258.27    501.23 o
   7   3   2     6890.52     6465.43    141.94 o
   8   3   2     2934.38     2817.16     89.61 o
   9   3   2      532.03      554.65     42.79 o
  10   3   2       41.69       44.78     19.99 o
  11   3   2     5866.70     6515.93    290.55 o
  12   3   2       61.41       71.09     35.60 o
  13   3   2     1386.53     1290.62     98.89 o
  14   3   2      184.30      163.90     58.85 o
 -16   4   2     1976.08     2173.11    141.45 o
 -15   4   2       11.31       47.35     46.10 o
 -14   4   2    10552.98    10763.13    352.22 o
 -13   4   2      708.06      762.68     59.74 o
 -12   4   2        3.79        2.18     18.48 o
 -11   4   2       49.25       33.25     18.31 o
 -10   4   2    11778.09    11981.29    279.70 o
  -9   4   2    14076.91    13636.92    307.15 o
  -8   4   2       18.48        8.47     12.28 o
  -7   4   2    11697.85    11067.54    219.48 o
  -6   4   2    25527.37    24279.36    446.22 o
  -5   4   2     6119.81     6299.39    110.03 o
  -4   4   2      178.25      140.24     12.14 o
  -3   4   2    18035.50    18110.64    259.38 o
  -2   4   2   100509.31    89468.26   1239.05 o
  -1   4   2     9113.92     9448.40    146.81 o
   0   4   2    19150.87    19267.13    391.69 o
   1   4   2     1083.38     1172.99     38.78 o
   2   4   2    39244.70    34539.40    612.63 o
   3   4   2     1003.17     1108.80     30.38 o
   4   4   2    18340.49    16925.04    311.77 o
   5   4   2      374.61      517.23     28.62 o
   6   4   2      633.78      584.23     27.65 o
   7   4   2     2465.86     2509.81    133.17 o
   8   4   2     7569.60     7277.61    179.96 o
   9   4   2     5416.04     5441.46    153.20 o
  10   4   2       26.70       83.06     26.40 o
  11   4   2      640.90      613.67     63.06 o
  12   4   2      191.04      280.17     53.63 o
  13   4   2       29.46       32.23     35.12 o
  14   4   2     1342.86     1437.47    110.29 o
 -16   5   2      471.80      526.14     73.59 o
 -15   5   2      563.28      542.12     70.01 o
 -14   5   2     1156.77     1213.34    100.21 o
 -13   5   2       46.37       43.30     36.42 o
 -12   5   2       49.90       94.37     26.69 o
 -11   5   2      234.40      264.96     32.64 o
 -10   5   2    14095.40    13799.99    360.90 o
  -9   5   2     2530.90     2320.32     79.84 o
  -8   5   2    10803.01    10496.63    240.39 o
  -7   5   2      466.22      426.60     27.42 o
  -6   5   2      347.03      321.79     34.33 o
  -5   5   2    20337.38    19762.98    307.89 o
  -4   5   2     7296.54     7133.66    111.72 o
  -3   5   2     4738.03     4935.85     78.81 o
  -2   5   2       22.51       15.59      4.83 o
  -1   5   2    22643.77    24098.92    393.56 o
   0   5   2     1797.67     1943.80     55.07 o
   1   5   2     1321.58     1400.19     44.85 o
   2   5   2     4681.22     5759.84    104.64 o
   3   5   2     1888.29     2217.26     58.66 o
   4   5   2     5874.92     5791.19    153.99 o
   5   5   2     9137.48     8876.42    200.06 o
   6   5   2      817.93      983.28     40.19 o
   7   5   2     3307.35     3141.63     80.00 o
   8   5   2     6651.84     6377.81    160.78 o
   9   5   2     2093.16     2114.60     75.89 o
  10   5   2     7922.88     7834.43    240.63 o
  11   5   2     3413.40     3336.34    136.76 o
  12   5   2      295.27      349.45     53.23 o
  13   5   2      164.42      184.09     46.59 o
  14   5   2     1667.56     1502.42    113.53 o
 -15   6   2        1.55       45.99     39.24 o
 -14   6   2     6553.04     7102.35    242.73 o
 -13   6   2       87.97      117.17     56.43 o
 -12   6   2        9.18        7.94     18.99 o
 -11   6   2      303.33      330.13     36.09 o
 -10   6   2     3809.50     3811.59    153.41 o
  -9   6   2    11123.85    10545.31    247.20 o
  -8   6   2      148.31      140.05     21.11 o
  -7   6   2    11656.80    11519.90    228.39 o
  -6   6   2     1444.56     1032.51     37.99 o
  -5   6   2     6995.63     7409.31    126.22 o
  -4   6   2      224.69      209.67     21.96 o
  -3   6   2    10537.91    10472.27    156.17 o
  -2   6   2     7798.04     5998.98     87.10 o
  -1   6   2     9527.69    10016.10    171.74 o
   0   6   2    22111.21    24003.55    393.83 o
   1   6   2     3297.83     3709.27     94.09 o
   2   6   2     5670.18     4333.50     89.39 o
   3   6   2     6439.71     7018.57    155.22 o
   4   6   2    19838.48    20012.53    413.71 o
   5   6   2     2531.10     2619.01     75.10 o
   6   6   2     1091.99      960.21     43.62 o
   7   6   2      177.46      198.83     16.82 o
   8   6   2     5985.98     6319.30    305.29 o
   9   6   2    13235.26    13068.47    355.74 o
  10   6   2     1196.19     1172.79     82.23 o
  11   6   2     1084.82     1102.11     85.26 o
  12   6   2      122.24      114.66     36.67 o
  13   6   2     1108.10     1116.56     94.02 o
  14   6   2     2943.61     3134.72    163.97 o
 -15   7   2       79.72       99.72     49.97 o
 -14   7   2     3393.03     3262.72    147.22 o
 -13   7   2      215.84      181.59     43.52 o
 -12   7   2       97.39      118.46     34.96 o
 -11   7   2      565.04      547.10     44.90 o
 -10   7   2    20647.65    19557.56    429.56 o
  -9   7   2     3447.30     3572.55    112.39 o
  -8   7   2    12669.89    12536.92    281.83 o
  -7   7   2     2251.48     2345.45     84.32 o
  -6   7   2     1090.64     1182.96     40.85 o
  -5   7   2    21224.14    21990.83    342.12 o
  -4   7   2     9809.58     9916.69    150.79 o
  -3   7   2      453.11      409.71     16.65 o
  -2   7   2        5.29       25.50      5.00 o
  -1   7   2    32290.71    34125.02    556.53 o
   0   7   2     1381.48     1434.27     34.51 o
   1   7   2     8065.95     9097.48    173.13 o
   2   7   2     3625.91     4190.52     78.74 o
   3   7   2      735.85      902.78     32.57 o
   4   7   2     6038.02     5630.17    213.65 o
   5   7   2    15662.84    16149.83    343.80 o
   6   7   2      232.01      249.61     24.22 o
   7   7   2     7372.57     7663.51    186.25 o
   8   7   2     6930.25     6745.51    215.70 o
   9   7   2     2407.07     2275.00    158.47 o
  10   7   2     1675.22     1698.51    135.53 o
  11   7   2     3956.93     3552.20    144.75 o
  12   7   2      507.27      509.95     67.91 o
  13   7   2      541.89      529.93     68.74 o
 -15   8   2      875.42      949.73     90.91 o
 -14   8   2     7015.80     7177.78    246.17 o
 -13   8   2     1380.55     1320.64    144.21 o
 -12   8   2       13.29        9.42     23.52 o
 -11   8   2      488.69      504.45     54.55 o
 -10   8   2     8352.28     8297.22    207.00 o
  -9   8   2     8399.22     8169.24    200.11 o
  -8   8   2      222.72      265.34     29.52 o
  -7   8   2     6246.05     6229.25    136.18 o
  -6   8   2    10270.81    10125.42    201.90 o
  -5   8   2     1736.26     1833.84     56.01 o
  -4   8   2     3696.04     3867.99     67.75 o
  -3   8   2     7619.52     7643.34    119.00 o
  -2   8   2    30774.88    28791.08    384.51 o
  -1   8   2     3280.88     3351.49     68.31 o
   0   8   2     4572.70     4577.67     95.86 o
   1   8   2       11.38        6.08      6.34 o
   2   8   2    37882.21    36523.71    729.92 o
   3   8   2       18.69       24.99      8.94 o
   4   8   2    12029.61    11552.21    223.18 o
   5   8   2      408.76      422.05     28.30 o
   6   8   2    10254.75    10588.20    240.41 o
   7   8   2     1571.89     1658.58     73.47 o
   8   8   2     4765.66     4892.46    135.65 o
   9   8   2     3815.24     3624.65    136.47 o
  10   8   2     1365.19     1482.33    174.37 o
  11   8   2      801.57      744.89     70.33 o
  12   8   2      283.26      288.47     50.87 o
  13   8   2      153.43      223.59     51.10 o
 -15   9   2      692.64      679.36     79.45 o
 -14   9   2      161.24      193.04     48.34 o
 -13   9   2     1824.72     1904.63    225.93 o
 -12   9   2       10.86       11.85     22.82 o
 -11   9   2     2201.53     2239.93    113.47 o
 -10   9   2     4312.51     4208.88    151.27 o
  -9   9   2     4666.94     4439.27    124.37 o
  -8   9   2     7618.54     7627.84    185.16 o
  -7   9   2     3062.23     2888.24     79.44 o
  -6   9   2      399.99      477.59     27.99 o
  -5   9   2     2511.78     2293.48     60.77 o
  -4   9   2     5954.10     6174.02    149.33 o
  -3   9   2     4889.17     5331.39    133.53 o
  -2   9   2      350.04      295.96     17.68 o
  -1   9   2      201.49      363.05     21.25 o
   0   9   2      179.86      192.62     15.17 o
   1   9   2     2049.37     2271.60     65.34 o
   2   9   2     1334.59     1462.99     45.08 o
   3   9   2     4557.87     4815.59    115.58 o
   4   9   2     2449.12     2382.50     68.66 o
   5   9   2      965.19      933.69     75.94 o
   6   9   2     2525.70     2349.92     65.28 o
   7   9   2     3265.50     3223.35     84.73 o
   8   9   2     3234.01     2867.51    112.80 o
   9   9   2     1043.76     1028.09     74.30 o
  10   9   2       30.58       35.71     39.24 o
  11   9   2     3216.86     3189.44    148.83 o
  12   9   2       14.64       34.65     31.70 o
  13   9   2       26.97        2.56     44.64 o
 -14  10   2     4701.69     4927.66    193.58 o
 -13  10   2      637.76      667.78     73.98 o
 -12  10   2       16.90       58.44     30.39 o
 -11  10   2      184.63      152.10     35.99 o
 -10  10   2     7692.96     7692.14    234.96 o
  -9  10   2       43.69        0.56     20.21 o
  -8  10   2       55.14       90.41     18.78 o
  -7  10   2    10423.48    10577.81    361.68 o
  -6  10   2    13518.27    13182.16    256.87 o
  -5  10   2      432.34      502.74     31.72 o
  -4  10   2        4.21       28.59     17.06 o
  -3  10   2    10360.37    10340.19    183.86 o
  -2  10   2    29611.62    28174.32    465.42 o
  -1  10   2     1487.86     1510.28     44.76 o
   0  10   2     9747.07     9898.96    193.34 o
   1  10   2       78.19       77.31     23.71 o
   2  10   2    26177.44    24581.93    503.00 o
   3  10   2      397.43      447.42     43.03 o
   4  10   2    10789.59    10627.05    235.69 o
   5  10   2     1238.19     1166.77     47.41 o
   6  10   2     5552.44     5365.43    138.50 o
   7  10   2      785.58      796.16     83.51 o
   8  10   2     3310.04     3310.14    140.60 o
   9  10   2     1232.25     1384.65    102.59 o
  10  10   2      586.76      513.52     57.22 o
  11  10   2     1248.71     1175.55    195.51 o
  12  10   2      144.07      160.40     45.70 o
 -14  11   2      266.36      358.40     60.24 o
 -13  11   2       44.64       62.68     37.50 o
 -12  11   2      183.07      270.56     46.44 o
 -11  11   2       12.73       20.10     27.81 o
 -10  11   2     3390.81     3285.59    176.48 o
  -9  11   2        6.83      247.07    161.22 o
  -8  11   2     5223.37     4976.66    161.32 o
  -7  11   2      298.31      270.23     27.74 o
  -6  11   2      671.08      631.19     41.09 o
  -5  11   2      220.93      201.32     33.00 o
  -4  11   2     2229.47     2138.09     51.30 o
  -3  11   2     2337.71     2424.95     68.32 o
  -2  11   2      219.76      216.33     23.76 o
  -1  11   2     1226.54     1228.04     40.70 o
   0  11   2       79.74       99.54     15.14 o
   1  11   2       79.60      118.88     31.17 o
   2  11   2      218.09      266.10     23.62 o
   3  11   2      468.29      483.83     29.69 o
   4  11   2      331.35      318.73     28.57 o
   5  11   2     4797.02     4855.10    125.63 o
   6  11   2     1336.04     1314.34     55.93 o
   7  11   2     7302.80     7477.21    221.89 o
   8  11   2     1373.24     1572.19     84.82 o
   9  11   2     2412.49     2332.48    116.99 o
  10  11   2      374.19      416.90     52.82 o
  11  11   2     2913.90     2875.17    198.16 o
  12  11   2       73.79      111.76     40.50 o
 -13  12   2      187.09      155.15     43.37 o
 -12  12   2      729.91      559.90     63.81 o
 -11  12   2      831.28      960.57    146.00 o
 -10  12   2     3689.03     3665.88    208.80 o
  -9  12   2     4705.83     4692.52    162.36 o
  -8  12   2     2789.55     2708.60    107.82 o
  -7  12   2     1429.88     1340.50    177.26 o
  -6  12   2     8240.64     8244.13    229.81 o
  -5  12   2     2270.39     2118.54     57.90 o
  -4  12   2     5710.13     5601.47    139.73 o
  -3  12   2     3717.97     3786.42     80.56 o
  -2  12   2    27285.95    27582.50    506.55 o
  -1  12   2       39.93       51.97     14.25 o
   0  12   2      303.96      378.14     27.45 o
   1  12   2      709.41      710.32     37.62 o
   2  12   2    21724.97    21782.63    453.69 o
   3  12   2       19.63       39.27     14.47 o
   4  12   2     5942.55     6027.49    148.13 o
   5  12   2       22.61       46.21     15.46 o
   6  12   2     3330.95     3288.66    216.63 o
   7  12   2        1.13        4.43     20.88 o
   8  12   2     5925.38     5638.59    185.44 o
   9  12   2     3479.89     3272.42    157.02 o
  10  12   2      760.75      815.25     72.77 o
  11  12   2     1356.58     1329.70     97.69 o
 -13  13   2      451.82      383.48     59.64 o
 -12  13   2       76.72       43.24     33.78 o
 -11  13   2      950.92      868.12     74.86 o
 -10  13   2     3803.58     3682.19    190.33 o
  -9  13   2     2941.94     2747.50    115.64 o
  -8  13   2      912.68     1040.08    128.50 o
  -7  13   2     5157.39     5324.53    168.31 o
  -6  13   2      692.60      721.14     65.75 o
  -5  13   2     5740.61     5878.78    173.20 o
  -4  13   2      288.47      378.91     26.33 o
  -3  13   2      316.54      265.47     29.95 o
  -2  13   2       97.85       80.83     22.73 o
  -1  13   2     3844.42     3870.75    114.81 o
   0  13   2      729.54      710.83     39.56 o
   1  13   2      122.38      179.99     21.51 o
   2  13   2      114.09      113.83     18.86 o
   3  13   2       58.91       81.91     17.49 o
   4  13   2       70.65       82.10     18.21 o
   5  13   2      193.96      129.22     25.60 o
   6  13   2     1183.68     1170.19     67.67 o
   7  13   2     1948.09     1894.51    145.04 o
   8  13   2      544.22      592.67     56.64 o
   9  13   2        1.80       14.99     26.81 o
  10  13   2      621.61      605.98     64.24 o
  11  13   2     1044.97     1010.52     87.01 o
 -12  14   2       29.94        8.51     38.25 o
 -11  14   2     1144.04     1143.16    105.80 o
 -10  14   2     2539.54     2573.16    144.55 o
  -9  14   2     4446.90     4399.99    157.95 o
  -8  14   2      457.56      459.70     64.49 o
  -7  14   2      425.33      411.84     44.93 o
  -6  14   2     6064.43     6191.54    186.22 o
  -5  14   2     1006.79     1089.77     61.91 o
  -4  14   2     1391.11     1380.62    160.57 o
  -3  14   2     3182.65     3423.78    194.90 o
  -2  14   2    21290.65    20901.30    438.50 o
  -1  14   2      645.15      809.01     44.93 o
   0  14   2     6009.77     6006.18    147.47 o
   1  14   2     2606.81     2388.85     75.08 o
   2  14   2    15301.08    14847.71    323.00 o
   3  14   2      706.28      701.14     51.15 o
   4  14   2     6156.95     5987.58    223.61 o
   5  14   2      691.92      678.16     71.21 o
   6  14   2     2158.31     2247.46     98.18 o
   7  14   2      135.41      140.35     31.69 o
   8  14   2     3240.36     3080.50    124.83 o
   9  14   2     2453.93     2408.53    120.54 o
  10  14   2     1036.57     1098.43    108.24 o
 -11  15   2       81.38       23.70     37.18 o
 -10  15   2     2908.37     3104.36    270.78 o
  -9  15   2      261.77      264.32     52.92 o
  -8  15   2      392.82      359.23     55.80 o
  -7  15   2     1280.90     1075.35     89.93 o
  -6  15   2      237.60      269.48     47.86 o
  -5  15   2     1477.54     1376.29     98.07 o
  -4  15   2      543.76      428.69     54.94 o
  -3  15   2      139.20      104.92     37.56 o
  -2  15   2       49.28       65.29     42.20 o
  -1  15   2     2255.40     2336.68    111.80 o
   0  15   2        6.78       86.02     26.71 o
   1  15   2     1331.81     1310.73     63.92 o
   2  15   2        1.45       38.14     26.50 o
   3  15   2      635.73      560.10     66.03 o
   4  15   2       49.15       60.72     22.58 o
   5  15   2     2099.96     1856.93    114.65 o
   6  15   2      178.85      238.18     50.53 o
   7  15   2     3094.26     2765.45    117.07 o
   8  15   2      285.76      297.69     44.41 o
   9  15   2      640.29      591.31     61.86 o
  10  15   2      874.48     1022.64    118.59 o
 -11  16   2       20.41       24.09     39.81 o
 -10  16   2     2415.81     2317.58    145.59 o
  -9  16   2      853.78      957.66     90.63 o
  -8  16   2      570.18      593.13     70.74 o
  -7  16   2     1618.58     1557.93    104.87 o
  -6  16   2     3000.26     2584.38    178.20 o
  -5  16   2       39.54       38.23     28.69 o
  -4  16   2     1105.45      926.81     80.50 o
  -3  16   2     1620.19     1503.35    102.68 o
  -2  16   2     6792.90     6970.97    360.58 o
  -1  16   2      140.83      196.08     70.41 o
   0  16   2       92.99      125.09     32.59 o
   1  16   2      256.19      370.96     62.24 o
   2  16   2     4298.21     4450.59    177.42 o
   3  16   2       11.12        5.03     22.57 o
   4  16   2     1894.28     1873.97    321.79 o
   5  16   2       11.47       30.02     25.46 o
   6  16   2      428.44      417.14     54.06 o
   7  16   2      136.64       92.06     53.25 o
   8  16   2     2447.53     2289.09    131.19 o
   9  16   2     1516.52     1705.41    197.07 o
 -10  17   2     1805.34     1782.52    212.53 o
  -9  17   2     1258.05     1242.94    108.63 o
  -8  17   2     2640.16     2431.26    176.62 o
  -7  17   2       62.21       64.28     50.96 o
  -6  17   2       75.18       20.79     33.05 o
  -5  17   2      570.85      728.87    142.35 o
  -4  17   2     1865.40     1861.87    114.78 o
  -3  17   2     1358.46     1210.36     94.28 o
  -2  17   2       83.48      107.31     36.83 o
  -1  17   2        5.12       23.65     26.21 o
   0  17   2        3.22       14.14     33.74 o
   1  17   2      383.05      276.03     45.51 o
   2  17   2       35.74       58.93     30.73 o
   3  17   2      244.18      121.89     34.85 o
   4  17   2       22.57       35.81     34.50 o
   5  17   2       44.51      120.93     34.12 o
   6  17   2       13.89       18.93     62.95 o
   7  17   2      810.96      790.82     97.98 o
   8  17   2      706.50      636.83     74.16 o
  -8  18   2       99.68      114.97     44.13 o
  -7  18   2     1282.06     1213.75    131.95 o
  -6  18   2     4024.24     4271.65    190.54 o
  -5  18   2       93.03       51.30     34.52 o
  -4  18   2        0.19        8.62     31.15 o
  -3  18   2     1179.36      984.91    132.60 o
  -2  18   2     5345.26     5390.56    214.86 o
  -1  18   2      566.70      605.65     67.68 o
   0  18   2      574.11      543.68     63.14 o
   1  18   2       54.86       15.76     39.50 o
   2  18   2     4396.79     4496.37    186.90 o
   3  18   2        0.50       25.56     26.24 o
   4  18   2     1567.77     1368.17    100.26 o
   5  18   2       77.73       92.38     36.10 o
   6  18   2     1456.33     1476.04    101.75 o
   7  18   2      200.62      208.19     50.47 o
  -7  19   2      645.68      643.71     99.04 o
  -6  19   2      163.38      163.21     54.37 o
  -5  19   2     1875.87     2046.86    136.28 o
  -4  19   2      902.92     1017.54     92.67 o
  -3  19   2        5.19        8.42     31.69 o
  -2  19   2       86.67      159.86     43.82 o
  -1  19   2      645.57      675.09     73.39 o
   0  19   2      112.47      129.58     41.65 o
   1  19   2      352.50      189.73     42.09 o
   2  19   2       21.82       30.02     36.09 o
   3  19   2       60.77       87.95     38.78 o
   4  19   2      117.77       83.68     38.25 o
   5  19   2      801.97      733.11    151.93 o
  -5  20   2       63.53      105.45     45.12 o
  -4  20   2       34.69       78.23     41.40 o
  -3  20   2      365.30      342.93     76.70 o
  -2  20   2     2061.18     2058.36    127.94 o
  -1  20   2      351.55      311.60     61.42 o
   0  20   2      586.19      763.64     79.83 o
   1  20   2      449.93      512.12     65.11 o
   2  20   2     1950.75     2005.80    122.88 o
   3  20   2      181.09      195.57     47.00 o
 -16   1   3        4.00       22.81     36.09 o
 -15   1   3      592.50      565.47     57.35 o
 -14   1   3      570.64      609.03     56.32 o
 -13   1   3       10.54       -5.81     18.49 o
 -12   1   3        9.11       20.06     18.29 o
 -11   1   3      599.41      644.23     49.21 o
 -10   1   3      661.53      716.75     48.42 o
  -9   1   3        0.79       -1.34     11.13 o
  -8   1   3      187.98      173.93     21.40 o
  -7   1   3       37.39       36.60     15.00 o
  -6   1   3        1.38        5.26      5.77 o
  -5   1   3      169.95      174.38     11.14 o
  -4   1   3      447.32      423.57     14.94 o
  -3   1   3       17.98       24.18      3.78 o
  -2   1   3       76.32       76.58      6.05 o
  -1   1   3        0.16       -2.53      2.53 o
   0   1   3      175.08      163.16      7.72 o
   1   1   3     7912.11     8204.09    121.17 o
   2   1   3      239.71      232.58     13.60 o
   3   1   3       87.30       95.51      8.40 o
   4   1   3       14.57       11.40      7.22 o
   5   1   3     6941.04     7734.24    159.00 o
   6   1   3       35.42       34.36     22.48 o
   7   1   3      107.22       78.44     18.40 o
   8   1   3       30.75       19.57     15.08 o
   9   1   3      989.52     1043.11     60.92 o
  10   1   3        0.03        3.84     17.75 o
  11   1   3      107.86       74.09     25.90 o
  12   1   3        3.43       -2.27     28.39 o
  13   1   3       28.49       20.42     41.61 o
  14   1   3        0.93        5.19     43.83 o
 -16   2   3       26.36       36.54     37.88 o
 -15   2   3        0.88       44.29     29.12 o
 -14   2   3       74.91       70.62     28.14 o
 -13   2   3       65.44       72.90     24.98 o
 -12   2   3        8.48       -4.43     16.99 o
 -11   2   3       68.78       77.81     21.20 o
 -10   2   3      262.03      297.50     31.59 o
  -9   2   3      145.08      106.60     20.09 o
  -8   2   3      206.64      210.98     23.49 o
  -7   2   3      109.77      104.81     16.88 o
  -6   2   3     1039.30     1119.42     56.37 o
  -5   2   3       67.79       47.47      7.06 o
  -4   2   3     1776.28     1825.22     35.88 o
  -3   2   3       40.15       45.07      6.50 o
  -2   2   3      562.45      630.13     14.75 o
  -1   2   3      255.16      272.32     12.48 o
   0   2   3      371.78      404.39     13.95 o
   1   2   3     1574.41     1541.31     34.43 o
   2   2   3     2239.14     2472.05     47.48 o
   3   2   3      191.01      224.39     11.61 o
   4   2   3       38.93       30.51      7.73 o
   5   2   3     8634.87     8425.32    235.28 o
   6   2   3     1098.41     1118.20     42.63 o
   7   2   3      192.47      175.20     23.52 o
   8   2   3        4.68       12.88     15.00 o
   9   2   3     3502.46     3320.02    108.11 o
  10   2   3       27.26       31.11     21.97 o
  11   2   3      112.63       84.09     32.00 o
  12   2   3       58.91       77.54     33.04 o
  13   2   3      543.73      381.81     73.44 o
  14   2   3        7.79       15.10     47.37 o
 -16   3   3        1.68       41.09     37.52 o
 -15   3   3       83.72       48.87     34.55 o
 -14   3   3        0.98        6.51     23.01 o
 -13   3   3       71.03       70.20     25.06 o
 -12   3   3      265.89      271.94     49.46 o
 -11   3   3      195.82      177.91     27.91 o
 -10   3   3        1.13       -5.48     14.56 o
  -9   3   3       42.57       49.49     15.82 o
  -8   3   3     2421.18     2416.86     78.51 o
  -7   3   3      203.03      256.77     24.20 o
  -6   3   3      335.92      361.63     27.69 o
  -5   3   3      553.03      562.52     18.39 o
  -4   3   3     2975.57     3023.18     53.26 o
  -3   3   3        0.27        2.92      3.02 o
  -2   3   3        6.81       10.61      2.86 o
  -1   3   3       21.88       33.13      3.99 o
   0   3   3      491.79      526.25     25.01 o
   1   3   3        0.30       15.32      3.92 o
   2   3   3      515.62      656.25     35.89 o
   3   3   3      130.00      107.59     14.42 o
   4   3   3      955.76      861.40     26.10 o
   5   3   3     2696.89     2834.89     62.46 o
   6   3   3     2749.54     2776.29    113.47 o
   7   3   3      130.92      108.13     33.24 o
   8   3   3       36.31       22.80     15.91 o
   9   3   3     4697.40     4251.16    131.80 o
  10   3   3      782.45      765.17     82.38 o
  11   3   3      120.50      125.49     34.67 o
  12   3   3       67.49       70.73     33.97 o
  13   3   3      724.70      643.61     92.09 o
  14   3   3       24.91       75.80     49.62 o
 -16   4   3       22.74       13.85     36.96 o
 -15   4   3        8.17       -9.60     29.69 o
 -14   4   3       13.16       37.63     26.01 o
 -13   4   3       47.95       73.87     25.24 o
 -12   4   3       64.76       55.45     21.86 o
 -11   4   3        3.45        8.06     17.03 o
 -10   4   3       35.66       26.64     16.95 o
  -9   4   3      585.14      568.60     40.53 o
  -8   4   3       37.32       51.54     15.08 o
  -7   4   3        1.07       -8.43      8.43 o
  -6   4   3       39.53       38.33     10.92 o
  -5   4   3      407.14      390.93     22.47 o
  -4   4   3      599.75      611.89     19.01 o
  -3   4   3       12.83       10.15      3.93 o
  -2   4   3       43.45       34.60      3.93 o
  -1   4   3      154.07      144.30      7.49 o
   0   4   3       75.31       61.87     11.60 o
   1   4   3      195.01      223.06     30.86 o
   2   4   3     3015.98     3195.06     64.32 o
   3   4   3        0.80        4.05      6.64 o
   4   4   3        9.84        4.35      8.40 o
   5   4   3      296.14      415.67     32.84 o
   6   4   3      255.75      252.66     17.57 o
   7   4   3       21.02       16.08     12.72 o
   8   4   3      299.08      302.49     29.83 o
   9   4   3     2168.95     2067.01     78.40 o
  10   4   3       51.07       57.27     27.41 o
  11   4   3       14.98        9.25     26.68 o
  12   4   3      114.51      104.35     37.42 o
  13   4   3     2203.04     1760.29    188.68 o
 -16   5   3       52.94      107.31     42.14 o
 -15   5   3       79.38       94.44     45.03 o
 -14   5   3      339.67      274.52     49.40 o
 -13   5   3       32.75       29.21     21.75 o
 -12   5   3       54.71       81.00     24.37 o
 -11   5   3      155.45      147.10     26.88 o
 -10   5   3      830.51      887.70     54.14 o
  -9   5   3        1.75       -5.42     14.13 o
  -8   5   3      150.85      121.73     19.48 o
  -7   5   3      132.97      131.98     18.14 o
  -6   5   3     1391.86     1509.58     56.86 o
  -5   5   3     1093.89     1099.05     32.70 o
  -4   5   3     1458.50     1539.01     33.01 o
  -3   5   3      363.67      430.03     15.83 o
  -2   5   3      357.17      374.89     13.11 o
  -1   5   3       80.87       62.45     12.16 o
   0   5   3      395.58      359.37     24.07 o
   1   5   3      454.81      477.42     29.37 o
   2   5   3       67.10       70.30      7.42 o
   3   5   3      234.64      212.24     18.12 o
   4   5   3     1792.02     1769.04     54.33 o
   5   5   3       46.39       89.11     16.10 o
   6   5   3      423.95      425.95     26.26 o
   7   5   3       10.65        3.90      8.04 o
   8   5   3     1600.27     1572.21     90.60 o
   9   5   3        7.74       24.92     21.75 o
  10   5   3       68.25      107.40     31.91 o
  11   5   3      111.87      125.20     35.65 o
  12   5   3      586.45      656.15    119.61 o
  13   5   3      385.90      363.30     58.89 o
 -16   6   3      211.11      306.40     61.50 o
 -15   6   3       34.58      109.76     48.83 o
 -14   6   3       21.79       13.86     30.25 o
 -13   6   3        5.75       16.53     25.20 o
 -12   6   3      247.23      273.19     35.73 o
 -11   6   3       48.65       52.72     20.92 o
 -10   6   3        0.75      -14.67     14.67 o
  -9   6   3      452.92      391.34     58.31 o
  -8   6   3        1.58       -0.53     13.27 o
  -7   6   3       32.38       30.68     12.71 o
  -6   6   3     1413.52     1447.29     47.00 o
  -5   6   3      303.46      276.12     17.92 o
  -4   6   3       14.49       14.90      5.64 o
  -3   6   3        2.61        2.97      4.54 o
  -2   6   3      331.39      392.56     17.25 o
  -1   6   3       49.89       42.59      5.76 o
   0   6   3      171.68      237.75     21.06 o
   1   6   3      677.86      718.36     43.22 o
   2   6   3      830.52      676.79     54.31 o
   3   6   3        6.70       17.11      6.96 o
   4   6   3     2140.22     2200.04     63.72 o
   5   6   3       30.01       55.32     15.16 o
   6   6   3      110.25      145.81     22.27 o
   7   6   3      291.22      341.97     33.43 o
   8   6   3     1202.09     1272.48     95.51 o
   9   6   3      442.56      354.79     45.64 o
  10   6   3      275.61      241.44     41.42 o
  11   6   3       25.93       14.82     26.01 o
  12   6   3      115.23      119.13     38.37 o
  13   6   3      224.94      148.78     79.76 o
 -15   7   3        4.51       26.69     33.90 o
 -14   7   3       17.65      -11.91     27.12 o
 -13   7   3       97.84      155.27     56.86 o
 -12   7   3        0.45       -0.20     18.43 o
 -11   7   3      206.76      198.73     34.66 o
 -10   7   3     1331.22     1273.29     63.72 o
  -9   7   3      106.89      103.99     20.75 o
  -8   7   3      114.72      103.13     18.68 o
  -7   7   3      175.87      161.81     20.43 o
  -6   7   3     2625.53     2664.36     69.00 o
  -5   7   3      825.79      856.56     31.78 o
  -4   7   3     2221.62     2241.60     44.38 o
  -3   7   3       47.44       56.98      7.38 o
  -2   7   3      332.57      312.96     19.18 o
  -1   7   3      191.98      198.35     13.29 o
   0   7   3      212.21      190.85     23.03 o
   1   7   3       17.96       25.45     14.84 o
   2   7   3      219.73      332.86     44.14 o
   3   7   3      343.85      349.42     18.97 o
   4   7   3      154.87      144.37     15.89 o
   5   7   3      544.14      601.92     32.65 o
   6   7   3      643.39      606.38     53.38 o
   7   7   3      446.93      398.99     34.30 o
   8   7   3      489.35      490.48     41.25 o
   9   7   3       17.72       14.64     21.93 o
  10   7   3       66.00       36.44     29.98 o
  11   7   3       10.14       34.79     29.66 o
  12   7   3      310.42      332.12     55.69 o
  13   7   3       16.20       22.17     36.09 o
 -15   8   3      344.53      419.63     66.06 o
 -14   8   3     1093.91      990.90    124.12 o
 -13   8   3       19.62       74.75     33.53 o
 -12   8   3      271.45      279.90     46.14 o
 -11   8   3      681.74      639.35     48.77 o
 -10   8   3      836.57      778.62     52.01 o
  -9   8   3      506.08      454.35     37.49 o
  -8   8   3       43.21       38.15     16.28 o
  -7   8   3        0.16       -7.83     10.58 o
  -6   8   3      564.27      608.69     42.26 o
  -5   8   3      301.76      314.55     20.17 o
  -4   8   3      287.72      257.19     17.30 o
  -3   8   3      388.78      394.86     20.22 o
  -2   8   3        0.82        0.26      6.87 o
  -1   8   3      160.03      166.06     13.39 o
   0   8   3      967.71      978.78     29.30 o
   1   8   3      363.29      374.99     42.11 o
   2   8   3     4030.21     4151.81    159.87 o
   3   8   3      112.63      114.81     18.93 o
   4   8   3       89.28       69.88     12.30 o
   5   8   3        4.53        8.00     10.23 o
   6   8   3      827.75      919.37     58.25 o
   7   8   3      293.10      284.00     29.10 o
   8   8   3       48.73       74.47     42.79 o
   9   8   3       73.31       70.59     27.59 o
  10   8   3      143.38      163.38     39.10 o
  11   8   3       74.05       80.18     34.27 o
  12   8   3       40.79       28.51     34.13 o
  13   8   3      157.39      153.19     69.69 o
 -15   9   3      573.66      690.93     79.30 o
 -14   9   3     1301.12     1081.86     93.12 o
 -13   9   3      791.56      733.38     75.08 o
 -12   9   3      560.87      520.65     57.79 o
 -11   9   3       35.92       56.41     26.52 o
 -10   9   3     2785.38     2835.55     94.98 o
  -9   9   3      225.42      196.50     26.22 o
  -8   9   3       28.08       49.63     16.99 o
  -7   9   3      121.84      134.91     19.71 o
  -6   9   3     2172.16     2146.99     60.85 o
  -5   9   3       89.96       72.35     15.10 o
  -4   9   3     3074.72     3075.17     67.69 o
  -3   9   3      240.29      233.42     15.86 o
  -2   9   3      332.82      313.28     20.30 o
  -1   9   3      136.23      148.99     22.72 o
   0   9   3        0.43       11.18      7.25 o
   1   9   3      399.55      386.34     25.87 o
   2   9   3       18.52        6.34      6.96 o
   3   9   3     1551.65     1547.29     53.30 o
   4   9   3       12.74        9.51      9.22 o
   5   9   3        5.49       10.28     11.09 o
   6   9   3      117.45      113.90     19.54 o
   7   9   3      591.45      659.64     65.76 o
   8   9   3     1041.49     1088.88    122.38 o
   9   9   3      467.50      431.77     49.60 o
  10   9   3       52.93       71.68     32.56 o
  11   9   3      389.41      366.86     55.30 o
  12   9   3      508.96      492.57     64.73 o
 -14  10   3       96.73       51.00     35.81 o
 -13  10   3        9.24       -1.58     34.51 o
 -12  10   3       15.71       26.40     27.46 o
 -11  10   3      954.88      990.23     76.44 o
 -10  10   3       66.53       47.08     45.56 o
  -9  10   3      286.27      293.69     38.21 o
  -8  10   3       87.55      110.32     21.92 o
  -7  10   3       23.56       23.43     14.34 o
  -6  10   3       55.90       56.07     14.86 o
  -5  10   3        4.67       10.49      8.80 o
  -4  10   3     1969.09     1964.19     50.17 o
  -3  10   3      813.67      826.68     29.02 o
  -2  10   3      679.99      656.21     31.31 o
  -1  10   3      374.75      371.52     26.20 o
   0  10   3     3858.88     3829.78     94.90 o
   1  10   3       29.09       20.13      9.68 o
   2  10   3     1199.70     1186.26     52.07 o
   3  10   3       99.10      116.45     22.77 o
   4  10   3      169.33      190.30     18.48 o
   5  10   3      100.35      102.39     16.84 o
   6  10   3        8.58        7.82     19.80 o
   7  10   3      417.01      417.62     43.06 o
   8  10   3      439.93      396.20     45.15 o
   9  10   3      395.34      454.05     52.23 o
  10  10   3        0.28        3.01     27.09 o
  11  10   3      235.95      191.81     44.07 o
  12  10   3        0.65       34.29     33.86 o
 -14  11   3       15.34       14.81     34.22 o
 -13  11   3        1.84       -1.32     26.65 o
 -12  11   3        8.31      -10.99     25.59 o
 -11  11   3       15.49       -0.80     50.25 o
 -10  11   3       50.34       41.46     25.78 o
  -9  11   3        1.80       -9.70     18.81 o
  -8  11   3      920.67      954.67     49.36 o
  -7  11   3      989.77      923.04     46.25 o
  -6  11   3      934.22      868.02     43.25 o
  -5  11   3       16.30       17.76     11.52 o
  -4  11   3     5298.05     5127.75    112.58 o
  -3  11   3      103.27      116.18     12.44 o
  -2  11   3       66.84       86.98     15.73 o
  -1  11   3       12.62       25.46     11.35 o
   0  11   3       65.84       63.04     16.53 o
   1  11   3     1279.85     1212.84     42.84 o
   2  11   3       88.09       61.41     14.44 o
   3  11   3      207.43      240.27     20.29 o
   4  11   3       65.93       63.45     19.05 o
   5  11   3        1.75       -3.07     13.49 o
   6  11   3       40.15       85.71     28.40 o
   7  11   3      330.28      293.16     38.29 o
   8  11   3     1126.27     1092.82     97.65 o
   9  11   3      879.42      957.34     74.46 o
  10  11   3      370.85      364.58     52.97 o
  11  11   3       39.14       59.25     34.86 o
 -14  12   3       47.15       56.59     37.43 o
 -13  12   3      184.37      115.63     45.36 o
 -12  12   3     1152.46     1126.77     88.12 o
 -11  12   3     1489.98     1654.41    128.53 o
 -10  12   3     1183.62     1167.50    106.92 o
  -9  12   3       59.81       64.70     26.47 o
  -8  12   3      744.17      676.76     55.62 o
  -7  12   3        4.88       13.58     19.85 o
  -6  12   3      822.85      816.64     41.38 o
  -5  12   3      329.07      263.23     27.09 o
  -4  12   3     5192.85     5078.99    112.66 o
  -3  12   3     1138.53     1107.56     47.47 o
  -2  12   3     1447.16     1392.32     81.29 o
  -1  12   3      580.13      553.39     33.49 o
   0  12   3     5645.71     5532.78    133.67 o
   1  12   3       94.52       91.28     15.95 o
   2  12   3     2833.42     2912.80     99.63 o
   3  12   3      452.57      462.81     29.51 o
   4  12   3       26.83       54.02     15.37 o
   5  12   3     1689.14     1702.49    160.11 o
   6  12   3     1367.16     1454.26     75.22 o
   7  12   3        5.84       10.96     23.56 o
   8  12   3       49.33       49.82     26.93 o
   9  12   3      114.77      157.78     36.06 o
  10  12   3      884.46      985.78     98.47 o
  11  12   3       44.70       35.91     33.70 o
 -13  13   3        2.45       -8.27     35.66 o
 -12  13   3       64.21       74.40     35.61 o
 -11  13   3       27.03        6.94     28.45 o
 -10  13   3      124.06      112.81     36.34 o
  -9  13   3       93.40       80.29     28.87 o
  -8  13   3     1424.80     1398.15     82.89 o
  -7  13   3      218.22      197.62     33.35 o
  -6  13   3      303.66      339.32     37.09 o
  -5  13   3       61.85       70.52     15.84 o
  -4  13   3     4518.58     4497.82    189.01 o
  -3  13   3      868.32      771.61     42.83 o
  -2  13   3      164.21      124.51     20.09 o
  -1  13   3      378.96      372.20     28.99 o
   0  13   3       57.73       63.25     15.78 o
   1  13   3     2747.88     2692.47     78.48 o
   2  13   3       26.54       23.14     14.37 o
   3  13   3     1301.73     1353.25     52.30 o
   4  13   3       22.02        2.31     15.68 o
   5  13   3      243.77      213.32     30.42 o
   6  13   3       19.73       38.72     23.00 o
   7  13   3      571.87      560.74     51.97 o
   8  13   3     1149.23     1106.78     77.41 o
   9  13   3      400.45      434.73     51.54 o
  10  13   3      195.35      163.99     41.00 o
 -12  14   3        0.75       33.13     70.24 o
 -11  14   3      813.22      710.65     83.98 o
 -10  14   3      296.36      265.44     54.47 o
  -9  14   3      114.04      130.76    104.68 o
  -8  14   3       38.88       36.20     30.49 o
  -7  14   3        8.45        1.65     38.32 o
  -6  14   3       44.25       98.27     31.94 o
  -5  14   3        0.68       30.04     25.47 o
  -4  14   3     3042.45     2971.17    243.97 o
  -3  14   3      779.73      816.41     45.36 o
  -2  14   3     1222.65     1242.33     53.84 o
  -1  14   3      317.00      351.06     30.25 o
   0  14   3     4433.30     4491.07    117.42 o
   1  14   3       61.17       52.57     17.72 o
   2  14   3     2604.07     2661.56    107.42 o
   3  14   3       99.96      128.08     24.39 o
   4  14   3      244.37      254.15     31.79 o
   5  14   3       87.78      146.35     29.08 o
   6  14   3       90.26       71.29     24.65 o
   7  14   3      198.26      208.71     35.92 o
   8  14   3     1001.68     1045.02     76.24 o
   9  14   3      112.29      133.31     35.96 o
  10  14   3       34.73       45.79     39.14 o
 -12  15   3      243.43      230.55     57.63 o
 -11  15   3        8.02       38.08     38.27 o
 -10  15   3     2976.84     2957.83    165.36 o
  -9  15   3      285.15      279.39     53.44 o
  -8  15   3      555.00      553.85     67.81 o
  -7  15   3      293.59      299.02     51.66 o
  -6  15   3     2673.66     2442.81    124.80 o
  -5  15   3       14.30       25.23     25.95 o
  -4  15   3     4142.30     4152.96    171.40 o
  -3  15   3        1.22       31.70     25.94 o
  -2  15   3       16.43       35.14     23.86 o
  -1  15   3       24.04       43.62     18.96 o
   0  15   3        7.28       56.15     35.34 o
   1  15   3      133.00      148.40     31.35 o
   2  15   3      654.93      573.01     78.87 o
   3  15   3      193.27      235.32     31.62 o
   4  15   3       23.45        4.46     21.06 o
   5  15   3        2.17       11.80     19.12 o
   6  15   3      830.81      829.30     62.61 o
   7  15   3      253.93      256.83     52.42 o
   8  15   3      732.25      932.56     74.51 o
   9  15   3      222.22      179.97     41.61 o
 -11  16   3      470.53      457.49     73.42 o
 -10  16   3      727.25      746.45     86.04 o
  -9  16   3       51.74       63.88     50.19 o
  -8  16   3        1.53       35.30     41.49 o
  -7  16   3        1.76       16.75     30.76 o
  -6  16   3      101.07      164.11     41.22 o
  -5  16   3      124.86       85.98     34.38 o
  -4  16   3      962.07     1137.44     90.38 o
  -3  16   3      476.49      538.26     66.53 o
  -2  16   3      189.65      178.72     36.66 o
  -1  16   3      112.23       83.95     30.65 o
   0  16   3     1347.45     1333.08     85.59 o
   1  16   3      234.66      221.60     38.29 o
   2  16   3     2650.27     2646.50    125.60 o
   3  16   3      154.49      186.44     71.65 o
   4  16   3      270.94      348.24     39.36 o
   5  16   3        5.42        2.87     21.37 o
   6  16   3      452.54      397.21     45.46 o
   7  16   3      101.24      133.04     39.10 o
   8  16   3      458.06      420.00     62.18 o
 -10  17   3     1925.05     2092.96    286.82 o
  -9  17   3       33.82       14.42     43.20 o
  -8  17   3      453.42      374.44     62.37 o
  -7  17   3      261.51      371.86    112.32 o
  -6  17   3     1993.65     2351.63    160.57 o
  -5  17   3      282.03      243.45     47.59 o
  -4  17   3     2237.49     2409.35    126.13 o
  -3  17   3       34.80       23.88     29.88 o
  -2  17   3       39.81       43.87     56.25 o
  -1  17   3       12.42       18.72     25.19 o
   0  17   3       77.66       84.28     31.42 o
   1  17   3      458.03      448.73    122.84 o
   2  17   3      106.23      141.69     46.31 o
   3  17   3     1049.71     1079.53     83.41 o
   4  17   3      272.39      220.88     41.25 o
   5  17   3      244.05      210.23     40.18 o
   6  17   3      415.33      431.02     55.64 o
   7  17   3      523.57      520.47     99.39 o
  -9  18   3      585.87      623.16     82.06 o
  -8  18   3       17.21        1.41     35.60 o
  -7  18   3       13.88       73.32     39.11 o
  -6  18   3      259.87      237.73     69.82 o
  -5  18   3      144.18      177.51     46.66 o
  -4  18   3      608.46      652.75     74.56 o
  -3  18   3      588.48      604.48     70.98 o
  -2  18   3        8.44       21.28     29.02 o
  -1  18   3      176.40      147.15     60.54 o
   0  18   3      242.91      277.76     48.52 o
   1  18   3      102.05       46.69     82.28 o
   2  18   3     1132.71     1220.32     98.74 o
   3  18   3        6.42       -8.80     27.11 o
   4  18   3      802.93      686.78     68.74 o
   5  18   3      127.46      159.53     39.03 o
   6  18   3       65.80      103.07     35.01 o
  -7  19   3      243.73      247.65     54.33 o
  -6  19   3     1313.07     1438.12    115.86 o
  -5  19   3      539.25      607.77    123.84 o
  -4  19   3     1981.10     2103.32    121.99 o
  -3  19   3        0.82       13.84     31.25 o
  -2  19   3       44.04       83.83     36.79 o
  -1  19   3        5.29       26.02     31.96 o
   0  19   3      267.81      319.39     51.96 o
   1  19   3      161.55      166.57     51.60 o
   2  19   3       28.27       12.99     31.78 o
   3  19   3      669.36      741.27    164.75 o
   4  19   3      910.29      809.65     78.19 o
   5  19   3        1.86      -11.28     56.07 o
  -5  20   3       80.92       74.16     42.65 o
  -4  20   3      860.62      984.49     94.45 o
  -3  20   3      333.23      349.74     61.72 o
  -2  20   3      116.44      111.47     42.75 o
  -1  20   3      387.03      322.26     55.34 o
   0  20   3      504.22      552.08     69.27 o
   1  20   3       10.27       39.53     33.83 o
   2  20   3     1967.35     2251.64    129.79 o
   3  20   3      129.48      129.25     78.11 o
 -17   0   4       23.06      -20.57     63.12 o
 -16   0   4     5296.05     6297.52    291.11 o
 -15   0   4       26.69       52.61     66.06 o
 -14   0   4       24.00       13.82     32.29 o
 -13   0   4     2831.01     2892.87    195.72 o
 -12   0   4     2720.86     2737.43    139.52 o
 -11   0   4     1223.00     1403.21    103.03 o
 -10   0   4      385.32      429.79     51.15 o
  -9   0   4      657.07      521.45     53.86 o
  -8   0   4    21293.50    20251.82    764.78 o
  -7   0   4     2368.21     2645.01    255.14 o
  -6   0   4     3287.90     3657.28    126.33 o
  -5   0   4    15130.07    13871.65    336.32 o
  -4   0   4    71434.41    65519.97   1292.75 o
  -3   0   4    10173.14    10316.03    215.34 o
  -2   0   4     2477.18     2199.85     73.82 o
  -1   0   4     5763.76     6120.82    131.21 o
   1   0   4     1968.17     1590.23     45.35 o
   2   0   4    14036.37    12192.12    255.44 o
   3   0   4     3073.50     3260.99     93.20 o
   4   0   4    60717.32    62948.71   1444.57 o
   5   0   4      109.97       94.61     23.35 o
   6   0   4    26342.79    25987.92    766.61 o
   7   0   4      510.56      533.01     54.56 o
   8   0   4     5499.73     5078.48    198.23 o
   9   0   4     1034.59     1119.42     90.73 o
  10   0   4     4818.49     4337.41    253.73 o
  11   0   4      240.78      268.84     76.76 o
  12   0   4      921.73      876.68    142.59 o
  13   0   4     2907.73     3486.87    273.54 o
 -17   1   4      556.92      462.67     69.12 o
 -16   1   4      761.19     1015.26     79.91 o
 -15   1   4      423.25      467.34     51.50 o
 -14   1   4      141.19       97.28     28.15 o
 -13   1   4       12.53       24.68     20.16 o
 -12   1   4     1874.89     1879.97     82.95 o
 -11   1   4      378.92      377.90     36.78 o
 -10   1   4     4461.42     4347.02    124.49 o
  -9   1   4     5094.73     5448.35    142.62 o
  -8   1   4      749.07      878.20     52.99 o
  -7   1   4     6393.03     5764.64    170.49 o
  -6   1   4     3298.67     2583.96     69.01 o
  -5   1   4     5119.84     6162.09    106.78 o
  -4   1   4     3406.54     3347.44     57.75 o
  -3   1   4    12415.03    11667.55    170.96 o
  -2   1   4     4646.46     4800.03     75.60 o
  -1   1   4    13982.44    14328.07    205.84 o
   0   1   4     7056.15     7386.81    111.21 o
   1   1   4     1596.98     1768.81     44.59 o
   2   1   4     4465.20     5340.60     88.53 o
   3   1   4       92.75       73.64      9.53 o
   4   1   4    21529.75    22394.02    377.50 o
   5   1   4     3746.96     3874.00     92.15 o
   6   1   4     4089.02     3923.91    108.41 o
   7   1   4        6.82       18.41     13.64 o
   8   1   4      953.39      857.21     52.23 o
   9   1   4     4185.56     4056.25    125.55 o
  10   1   4     1130.57     1197.80     71.75 o
  11   1   4       19.96       24.81     40.59 o
  12   1   4      640.71      622.39    125.07 o
  13   1   4     1312.70     1305.93    340.83 o
 -17   2   4       93.74       51.95     50.07 o
 -16   2   4    11672.48    12206.65    645.50 o
 -15   2   4        4.78       -9.79     25.34 o
 -14   2   4       20.44       20.01     23.51 o
 -13   2   4      480.16      449.76     46.42 o
 -12   2   4    18238.11    18022.60    407.16 o
 -11   2   4      171.19      143.63     25.29 o
 -10   2   4      707.26      671.39     46.39 o
  -9   2   4     3195.04     3246.76     97.66 o
  -8   2   4    59965.43    61828.32   1237.95 o
  -7   2   4      192.61      157.75     19.09 o
  -6   2   4     2073.90     2191.64     77.49 o
  -5   2   4    16600.02    16204.81    224.45 o
  -4   2   4    66403.03    61738.75    861.82 o
  -3   2   4    10402.00    10066.84    151.52 o
  -2   2   4     2017.73     1880.43     34.06 o
  -1   2   4     6129.25     6176.03    100.30 o
   0   2   4    84359.11    78992.24   1308.31 o
   1   2   4      355.24      221.10     11.29 o
   2   2   4    18490.67    16498.29    356.01 o
   3   2   4      193.58      232.57     13.57 o
   4   2   4     4123.95     3877.61     79.23 o
   5   2   4      365.21      387.68     25.39 o
   6   2   4    27377.85    26895.26    499.46 o
   7   2   4     3283.65     3477.86    102.38 o
   8   2   4        4.63       17.03     17.15 o
   9   2   4     2978.21     3160.69    103.00 o
  10   2   4     4627.52     4564.04    164.29 o
  11   2   4     1188.23     1275.73    126.47 o
  12   2   4      338.01      380.94     73.00 o
  13   2   4     4370.06     4065.77    213.17 o
 -17   3   4      443.58      529.96     73.94 o
 -16   3   4     1542.17     1906.90    146.88 o
 -15   3   4      269.85      306.45     49.51 o
 -14   3   4      408.20      438.28     69.22 o
 -13   3   4        4.59       40.79     21.06 o
 -12   3   4     7774.79     7611.30    201.06 o
 -11   3   4      101.26       83.32     35.70 o
 -10   3   4     8053.39     8158.63    214.65 o
  -9   3   4     1345.76     1170.55     59.31 o
  -8   3   4     7571.90     7450.84    179.08 o
  -7   3   4     1999.39     1539.53     54.42 o
  -6   3   4     7122.95     6403.89    120.47 o
  -5   3   4      147.56      175.15     12.03 o
  -4   3   4      291.48      427.22     15.67 o
  -3   3   4     2614.15     2413.38     53.36 o
  -2   3   4     4203.87     4266.77     72.81 o
  -1   3   4    14152.92    14500.22    242.53 o
   0   3   4     5202.74     5751.70    103.15 o
   1   3   4      711.19      830.03     24.24 o
   2   3   4      953.53     1314.68     42.92 o
   3   3   4     1629.17     1630.48     36.25 o
   4   3   4     2667.23     2884.69     68.75 o
   5   3   4     3043.54     3026.64     67.62 o
   6   3   4    10029.41     9937.24    201.74 o
   7   3   4      168.02      196.74     24.14 o
   8   3   4     6390.17     6162.05    160.39 o
   9   3   4     1850.10     2025.54    103.53 o
  10   3   4     2704.02     2549.55    114.74 o
  11   3   4       59.55       41.76     30.36 o
  12   3   4     5781.05     5664.24    204.29 o
  13   3   4      186.26      233.77     63.48 o
 -16   4   4     7361.04     7823.41    268.25 o
 -15   4   4       13.82       18.14     30.05 o
 -14   4   4        5.51       -1.13     22.28 o
 -13   4   4      410.45      427.54     44.40 o
 -12   4   4     3848.01     3881.03    124.54 o
 -11   4   4      290.58      217.77     30.03 o
 -10   4   4      493.11      446.58     38.08 o
  -9   4   4     4190.87     4324.51    120.68 o
  -8   4   4      984.42      701.03     41.85 o
  -7   4   4      213.75      212.76     21.86 o
  -6   4   4      229.79      211.04     15.59 o
  -5   4   4    15056.53    14167.79    225.19 o
  -4   4   4    21135.96    26059.11    371.92 o
  -3   4   4     8671.93     8591.86    129.44 o
  -2   4   4     1036.99      921.81     33.01 o
  -1   4   4     4225.36     3964.88     74.31 o
   0   4   4     1958.74     1410.36     46.66 o
   1   4   4      353.05      296.10     32.34 o
   2   4   4    21443.80    20424.05    416.06 o
   3   4   4        2.27        2.51      8.43 o
   4   4   4     7041.78     7038.76    163.24 o
   5   4   4      131.78      170.95     11.47 o
   6   4   4    22159.77    22089.67    413.12 o
   7   4   4     6351.14     6137.79    154.14 o
   8   4   4     2314.78     2191.69    119.38 o
   9   4   4     1153.18     1098.18     78.12 o
  10   4   4     2988.82     3059.72    161.59 o
  11   4   4     2443.53     2421.52    125.49 o
  12   4   4     1152.49     1234.88    112.63 o
  13   4   4     1877.30     1971.41    367.99 o
 -16   5   4     2192.50     2312.76    169.92 o
 -15   5   4     1205.12     1316.92    109.24 o
 -14   5   4       81.14       47.73     32.41 o
 -13   5   4      263.58      352.50     41.10 o
 -12   5   4    12112.10    11644.38    282.67 o
 -11   5   4     2318.31     2204.01    100.95 o
 -10   5   4     7348.31     7149.08    225.81 o
  -9   5   4     3032.09     3290.33     99.68 o
  -8   5   4    17469.92    17118.43    369.31 o
  -7   5   4    11115.98    10384.83    233.80 o
  -6   5   4     8938.31     8412.73    155.47 o
  -5   5   4     1751.71     2155.79     51.33 o
  -4   5   4     1676.82     1857.56     37.92 o
  -3   5   4     9897.58     9263.55    131.24 o
  -2   5   4     5515.49     5685.47    104.40 o
  -1   5   4     4371.22     4346.65     99.04 o
   0   5   4     7642.80     8529.36    220.75 o
   1   5   4      439.11      403.64     80.87 o
   2   5   4       44.00       21.85      7.00 o
   3   5   4     2503.97     2506.10    107.77 o
   4   5   4        3.99        5.85      9.27 o
   5   5   4     2212.38     2310.54    100.93 o
   6   5   4    12423.41    12687.33    327.71 o
   7   5   4       79.73      121.64     21.62 o
   8   5   4        3.62        5.03     19.54 o
   9   5   4     3749.65     3769.39    201.25 o
  10   5   4     1882.93     1945.41    106.75 o
  11   5   4       11.73        4.37     28.71 o
  12   5   4     1048.61     1333.59    172.06 o
  13   5   4     1698.89     1578.69    140.35 o
 -16   6   4     9081.67     9299.66    318.61 o
 -15   6   4      592.29      503.77     68.56 o
 -14   6   4      159.05      130.97     37.52 o
 -13   6   4       60.44       70.70     26.08 o
 -12   6   4    11216.29    10534.13    274.34 o
 -11   6   4     2154.92     2098.27     81.24 o
 -10   6   4     1948.10     2037.46     76.65 o
  -9   6   4     8932.81     8537.50    223.06 o
  -8   6   4    19515.38    19163.51    574.60 o
  -7   6   4     1554.91     1495.41     48.54 o
  -6   6   4     2282.20     2638.45     62.43 o
  -5   6   4    14265.40    13709.17    237.69 o
  -4   6   4     1016.53      757.59     31.92 o
  -3   6   4     9347.24     9191.30    160.51 o
  -2   6   4     4345.81     4233.49     89.14 o
  -1   6   4     2553.21     2413.61     53.74 o
   0   6   4    19687.76    18559.87    551.16 o
   1   6   4      367.70      333.83     50.13 o
   2   6   4    18603.87    17658.23    423.94 o
   3   6   4      615.23      738.83     30.00 o
   4   6   4     9209.82     9077.09    203.46 o
   5   6   4     1172.17     1123.76     47.02 o
   6   6   4    13010.31    12763.52    285.84 o
   7   6   4      826.35      744.88     62.79 o
   8   6   4      459.21      438.65     47.31 o
   9   6   4        3.77       11.24     22.85 o
  10   6   4     1118.39     1115.78     83.02 o
  11   6   4      104.74      131.39     38.97 o
  12   6   4       14.41       63.60     44.89 o
 -16   7   4      455.07      641.42     78.24 o
 -15   7   4      638.62      775.83     97.25 o
 -14   7   4      373.95      458.57     76.89 o
 -13   7   4      359.69      427.28     58.07 o
 -12   7   4     1923.85     1864.55     83.44 o
 -11   7   4      995.49     1014.24     67.21 o
 -10   7   4     6792.36     6758.06    176.06 o
  -9   7   4       93.53      102.28     20.51 o
  -8   7   4     1648.48     1615.47    112.61 o
  -7   7   4    10076.12     9205.35    188.10 o
  -6   7   4     7648.53     7210.40    168.51 o
  -5   7   4     1631.18     1929.52     51.91 o
  -4   7   4      130.79      191.93     12.85 o
  -3   7   4    12058.70    11995.50    206.22 o
  -2   7   4     8068.03     8113.72    159.06 o
  -1   7   4    11756.43    12217.40    229.36 o
   0   7   4      517.03      619.95     51.02 o
   1   7   4       98.83      115.35     25.38 o
   2   7   4     3122.42     3023.55    128.34 o
   3   7   4      119.33      113.84     12.32 o
   4   7   4      361.49      366.48     24.79 o
   5   7   4       81.62       76.59     15.36 o
   6   7   4    15794.48    15662.92    343.57 o
   7   7   4        9.87       30.33     19.63 o
   8   7   4      202.57      212.24     40.99 o
   9   7   4     1910.16     1876.38    100.68 o
  10   7   4     2025.08     1894.36    125.64 o
  11   7   4      302.69      222.85     62.82 o
  12   7   4     1983.73     1766.61    117.93 o
 -15   8   4      481.35      419.99     63.75 o
 -14   8   4       64.87       44.13     33.22 o
 -13   8   4      836.25      831.56     74.66 o
 -12   8   4     5016.63     5092.13    180.20 o
 -11   8   4        5.12       24.61     19.14 o
 -10   8   4      220.58      244.09     31.36 o
  -9   8   4    11908.21    11305.02    262.16 o
  -8   8   4    13705.71    12844.70    287.80 o
  -7   8   4      747.46      765.80     43.08 o
  -6   8   4     1143.89     1128.77     45.08 o
  -5   8   4    10408.63    10310.45    203.02 o
  -4   8   4     5862.40     4825.70     89.93 o
  -3   8   4     7993.80     7814.07    156.85 o
  -2   8   4     6627.81     6981.17    155.67 o
  -1   8   4     1002.97      966.93     42.99 o
   0   8   4    21235.71    20244.87    705.53 o
   1   8   4     3515.32     3502.43    166.16 o
   2   8   4    19237.66    19498.84    592.76 o
   3   8   4      129.17      145.58     19.34 o
   4   8   4     3874.10     3613.53     94.47 o
   5   8   4       74.38       99.11     28.23 o
   6   8   4    11671.16    11660.94    265.29 o
   7   8   4     2071.57     2051.86    102.77 o
   8   8   4      120.08       73.75     27.09 o
   9   8   4      858.40      989.22     76.15 o
  10   8   4     1733.59     1648.39    121.02 o
  11   8   4     1235.82     1145.09     91.55 o
  12   8   4      110.44      123.27     43.18 o
 -15   9   4      154.01      163.92     51.71 o
 -14   9   4        5.08       68.02     34.61 o
 -13   9   4       16.14       44.25     29.65 o
 -12   9   4     2491.05     2384.38    115.69 o
 -11   9   4      139.99      148.99     27.82 o
 -10   9   4     2149.73     1953.99     76.85 o
  -9   9   4        3.25        6.61     16.53 o
  -8   9   4      534.04      650.14     47.51 o
  -7   9   4     2937.22     2868.50     86.39 o
  -6   9   4     3085.46     3123.05     88.53 o
  -5   9   4      349.89      374.52     29.00 o
  -4   9   4      118.51      102.51     11.55 o
  -3   9   4    14974.21    16072.25    337.20 o
  -2   9   4     3938.82     3972.20     98.07 o
  -1   9   4     2937.79     2849.55     73.20 o
   0   9   4        9.00       19.38      6.31 o
   1   9   4     3366.68     3832.76    216.64 o
   2   9   4      738.45      848.01     69.82 o
   3   9   4     2170.67     2207.52     60.78 o
   4   9   4     1759.55     1792.47     56.10 o
   5   9   4     2268.51     2284.48     91.45 o
   6   9   4     6684.28     6764.37    168.37 o
   7   9   4      788.84      749.12     58.36 o
   8   9   4        2.28       22.06     22.32 o
   9   9   4     2471.02     2536.26    152.58 o
  10   9   4      730.24      623.81     64.99 o
  11   9   4      390.63      468.92     60.80 o
  12   9   4      996.66      969.73    123.92 o
 -15  10   4      121.94      139.82     44.92 o
 -14  10   4       13.59       41.59     36.08 o
 -13  10   4      987.17      899.40    148.58 o
 -12  10   4     3378.65     3541.90    159.03 o
 -11  10   4     2317.59     2479.08    120.03 o
 -10  10   4     1141.16     1210.55     79.75 o
  -9  10   4      399.74      375.29     38.98 o
  -8  10   4    10186.29    10186.01    237.49 o
  -7  10   4     4955.23     4774.04    125.91 o
  -6  10   4     1760.85     1740.62     60.38 o
  -5  10   4     2022.12     1955.33     56.11 o
  -4  10   4    11454.95    11299.56    218.67 o
  -3  10   4     2539.92     2605.50     74.37 o
  -2  10   4     1071.49     1100.68     57.53 o
  -1  10   4     1349.64     1292.61     45.10 o
   0  10   4    35967.09    36167.90    727.10 o
   1  10   4     4386.29     4517.58    128.89 o
   2  10   4     4761.66     4926.12    204.55 o
   3  10   4       15.18       33.23      9.61 o
   4  10   4     9422.42     9261.18    305.15 o
   5  10   4      996.35     1013.24     84.33 o
   6  10   4     6708.22     6523.50    196.34 o
   7  10   4     1605.34     1620.06     83.96 o
   8  10   4      908.75      828.26     65.51 o
   9  10   4     1251.91     1203.45     86.13 o
  10  10   4     2128.83     2448.65    125.16 o
  11  10   4      640.23      538.16     64.98 o
 -14  11   4       60.49       70.95     36.59 o
 -13  11   4      525.08      537.91     64.31 o
 -12  11   4     1338.89     1336.78    104.73 o
 -11  11   4     3308.54     3051.80    127.25 o
 -10  11   4      599.88      621.10     71.96 o
  -9  11   4     4901.90     4939.97    163.27 o
  -8  11   4        5.89       22.58     15.82 o
  -7  11   4    14751.37    15105.10    331.05 o
  -6  11   4     1787.49     1733.38     58.37 o
  -5  11   4     6511.89     6559.10    156.11 o
  -4  11   4      824.91      767.13     26.71 o
  -3  11   4    19602.97    19985.46    418.11 o
  -2  11   4     2556.84     2583.93     74.12 o
  -1  11   4       94.19       98.86     14.82 o
   0  11   4      145.52      185.14     26.76 o
   1  11   4     2973.07     2965.91     77.56 o
   2  11   4       90.02       92.48     15.77 o
   3  11   4      834.62      832.22     38.68 o
   4  11   4     3756.55     3783.04     99.96 o
   5  11   4      796.88      828.86     40.20 o
   6  11   4     3278.12     3375.82    258.94 o
   7  11   4       61.94       27.86     23.48 o
   8  11   4      408.25      440.86     49.29 o
   9  11   4      886.84      887.24    145.69 o
  10  11   4      558.29      602.51     81.00 o
  11  11   4       27.54       56.38     33.71 o
 -14  12   4      217.07      173.69     47.72 o
 -13  12   4      125.07      100.87     36.25 o
 -12  12   4     3344.54     3492.88    143.62 o
 -11  12   4       87.18      122.21     34.04 o
 -10  12   4      487.33      419.91     49.21 o
  -9  12   4     1485.27     1361.55     97.49 o
  -8  12   4     9019.82     8786.75    359.84 o
  -7  12   4       58.22       66.14     17.33 o
  -6  12   4     2763.57     2858.99     74.97 o
  -5  12   4     3451.69     3571.91     96.98 o
  -4  12   4    10574.49    10792.23    243.24 o
  -3  12   4     1918.96     2016.60     66.13 o
  -2  12   4     5799.30     5882.78    142.69 o
  -1  12   4     1801.02     1827.19     64.80 o
   0  12   4    28343.76    28189.94    576.94 o
   1  12   4      357.30      419.12     42.69 o
   2  12   4    11846.19    11473.69    251.64 o
   3  12   4       51.22       74.72     13.88 o
   4  12   4     6952.89     6922.10    165.82 o
   5  12   4       96.81       96.74     24.01 o
   6  12   4     9971.31    10122.05    283.57 o
   7  12   4     1604.54     1803.16     91.81 o
   8  12   4      483.52      484.41     51.13 o
   9  12   4     1082.51     1238.98     86.95 o
  10  12   4     2650.27     2638.00    244.00 o
 -13  13   4      233.45      242.13     59.23 o
 -12  13   4     1158.95     1153.22    109.37 o
 -11  13   4      649.43      693.89     85.89 o
 -10  13   4     2060.51     1979.45    138.86 o
  -9  13   4      487.05      476.73     50.31 o
  -8  13   4      157.95      211.47     34.30 o
  -7  13   4     1263.56     1236.50     72.70 o
  -6  13   4     1609.88     1610.07     52.02 o
  -5  13   4     1809.37     1832.42     75.06 o
  -4  13   4      507.93      528.52     39.32 o
  -3  13   4      627.14      594.46     38.30 o
  -2  13   4      403.70      492.77     40.30 o
  -1  13   4     5401.68     5527.61    136.61 o
   0  13   4       26.61       26.61     13.84 o
   1  13   4        6.12       20.21     13.64 o
   2  13   4      170.64      133.77     20.92 o
   3  13   4      123.12      127.88     17.76 o
   4  13   4      801.54      762.68    108.99 o
   5  13   4     1533.57     1414.12     72.40 o
   6  13   4     1243.67     1254.86     71.03 o
   7  13   4      238.00      240.08     48.36 o
   8  13   4        0.84       46.90     26.25 o
   9  13   4     1938.29     1931.83    184.02 o
  10  13   4      148.61      178.58     43.40 o
 -13  14   4       58.55       14.32     45.09 o
 -12  14   4     2766.07     2613.02    247.68 o
 -11  14   4      256.08      296.49     59.31 o
 -10  14   4       92.28      146.80     44.00 o
  -9  14   4     1718.99     1672.85    119.48 o
  -8  14   4     4598.90     4451.37    195.54 o
  -7  14   4       49.99       53.35     39.20 o
  -6  14   4      623.69      528.99     78.82 o
  -5  14   4     1740.05     1616.31    230.34 o
  -4  14   4     2568.81     2539.54    110.30 o
  -3  14   4      388.77      361.38     41.19 o
  -2  14   4     1314.89     1282.32     54.19 o
  -1  14   4       51.30       73.59     18.56 o
   0  14   4     9705.92     9684.11    220.75 o
   1  14   4      157.00      157.58     28.86 o
   2  14   4      419.23      410.38     39.32 o
   3  14   4      785.01      697.72     45.99 o
   4  14   4     2401.37     2422.67     93.67 o
   5  14   4       51.06       58.68     22.03 o
   6  14   4     3422.00     3313.07    152.51 o
   7  14   4      466.69      484.24     84.10 o
   8  14   4      291.95      326.19     47.45 o
   9  14   4      375.65      533.01     59.99 o
 -12  15   4     1775.24     1703.76    136.14 o
 -11  15   4     1407.39     1420.83    120.75 o
 -10  15   4     1182.65     1054.21     99.30 o
  -9  15   4      632.60      494.87     67.41 o
  -8  15   4     1229.92     1256.95    103.62 o
  -7  15   4     3424.69     3818.94    169.92 o
  -6  15   4     1688.64     1979.22    130.30 o
  -5  15   4      570.12      584.28     63.23 o
  -4  15   4       19.27        1.58     23.93 o
  -3  15   4     2930.47     2944.57    457.50 o
  -2  15   4      314.19      273.68     32.85 o
  -1  15   4      668.93      627.74     47.89 o
   0  15   4        3.57       16.26     18.93 o
   1  15   4      665.91      685.63     50.55 o
   2  15   4      478.72      539.08     43.78 o
   3  15   4       23.02       57.45     20.36 o
   4  15   4       80.50      113.10     27.15 o
   5  15   4      543.32      566.73     49.03 o
   6  15   4      484.08      461.94     51.80 o
   7  15   4       89.35       92.16     31.77 o
   8  15   4      158.59      116.27     67.30 o
 -11  16   4     1413.56     1493.75    125.93 o
 -10  16   4      713.98      782.32    163.10 o
  -9  16   4       54.78       76.08     40.76 o
  -8  16   4     2376.90     2267.11    134.31 o
  -7  16   4      390.18      374.15     61.07 o
  -6  16   4     2353.91     2342.77    125.57 o
  -5  16   4      850.37      691.21     72.97 o
  -4  16   4      935.15      928.90     97.10 o
  -3  16   4     1510.61     1597.27     98.18 o
  -2  16   4     3224.26     2983.23    135.16 o
  -1  16   4     1524.41     1357.47     85.54 o
   0  16   4     4027.27     4341.17    172.34 o
   1  16   4     1463.48     1392.57    180.26 o
   2  16   4     5500.26     5364.29    166.72 o
   3  16   4      338.10      235.12     38.49 o
   4  16   4      967.95     1067.24     73.37 o
   5  16   4      509.88      491.78     59.72 o
   6  16   4     5220.76     5097.86    278.65 o
   7  16   4     1515.34     1387.64     83.48 o
   8  16   4      548.67      404.84    115.08 o
 -10  17   4      230.26      257.48    111.50 o
  -9  17   4      330.79      439.98     66.71 o
  -8  17   4      985.70      999.03     93.43 o
  -7  17   4     2244.87     2325.01    130.25 o
  -6  17   4      463.22      397.81     63.48 o
  -5  17   4      993.23     1013.69     89.97 o
  -4  17   4       16.77       45.25     31.29 o
  -3  17   4     2877.43     2789.19    251.20 o
  -2  17   4     1300.74     1242.40     92.33 o
  -1  17   4       19.43       20.86     27.44 o
   0  17   4       26.55       75.90     29.23 o
   1  17   4      551.00      540.99     65.71 o
   2  17   4      599.20      653.69     62.30 o
   3  17   4      463.36      487.24     64.06 o
   4  17   4        1.53       29.44     26.18 o
   5  17   4      161.90      176.11     38.81 o
   6  17   4     2066.23     2128.12    241.21 o
   7  17   4        1.01       24.22     60.66 o
  -9  18   4      562.69      487.53    105.91 o
  -8  18   4     2248.05     2364.39    380.80 o
  -7  18   4       21.03        7.77     33.64 o
  -6  18   4      711.29      767.67     83.18 o
  -5  18   4      483.69      506.27     67.06 o
  -4  18   4     1673.62     1743.89    120.02 o
  -3  18   4     1144.70      917.79     85.28 o
  -2  18   4      619.95      651.39     70.04 o
  -1  18   4      646.09      756.54     73.32 o
   0  18   4     3339.32     3395.58    152.40 o
   1  18   4      783.12      771.99     75.64 o
   2  18   4     1066.05     1132.13     86.54 o
   3  18   4      151.84      157.55     39.61 o
   4  18   4      455.34      482.89    108.38 o
   5  18   4       83.64       -0.71     61.36 o
  -7  19   4     1069.44     1025.46     98.92 o
  -6  19   4      939.26      819.96     87.78 o
  -5  19   4        3.08       24.95     36.19 o
  -4  19   4        8.87        4.03     33.04 o
  -3  19   4     1147.18     1127.49     97.24 o
  -2  19   4      925.74      905.63     84.99 o
  -1  19   4      327.59      343.13     55.07 o
   0  19   4      484.76      532.89     65.08 o
   1  19   4       80.57      100.34     51.84 o
   2  19   4       69.04      147.67     39.79 o
   3  19   4        9.12       13.05     52.07 o
   4  19   4      264.91      384.39    104.50 o
  -5  20   4      401.89      243.95     56.01 o
  -4  20   4     4132.44     4222.59    192.40 o
  -3  20   4      862.20      801.85     84.01 o
  -2  20   4      144.48      178.15     45.82 o
  -1  20   4      121.04      118.24     43.30 o
   0  20   4     4547.93     4610.20    196.57 o
   1  20   4      618.89      778.79     78.16 o
   2  20   4      580.42      647.46    130.48 o
 -17   1   5       57.60       79.02     37.10 o
 -16   1   5      235.66      117.17     36.48 o
 -15   1   5      114.33      145.89     33.85 o
 -14   1   5        5.33      -16.79     18.98 o
 -13   1   5      119.67      129.49     28.56 o
 -12   1   5      374.08      401.19     39.93 o
 -11   1   5       24.50        3.18     13.92 o
 -10   1   5      502.27      471.35     37.63 o
  -9   1   5        5.00        8.74     14.44 o
  -8   1   5      177.03      226.53     26.64 o
  -7   1   5      137.19      130.38     16.15 o
  -6   1   5     1438.82     1465.90     40.40 o
  -5   1   5        3.56        1.40      6.00 o
  -4   1   5       53.07       48.03      7.78 o
  -3   1   5      394.08      423.01     16.08 o
  -2   1   5      275.83      276.94     12.29 o
  -1   1   5      143.06      150.24      9.02 o
   0   1   5     2951.39     3103.11     53.44 o
   1   1   5        0.17        1.59      4.33 o
   2   1   5       79.95       97.69     10.07 o
   3   1   5      259.68      327.39     18.07 o
   4   1   5     4047.34     4163.93    122.63 o
   5   1   5       35.03       20.88     12.29 o
   6   1   5       76.20       90.86     18.56 o
   7   1   5      568.73      662.36     44.38 o
   8   1   5      777.24      746.83     49.84 o
   9   1   5        0.63      -18.00     18.00 o
  10   1   5        0.05       33.50     26.58 o
  11   1   5      241.06      144.82     48.58 o
  12   1   5       17.20       29.48     45.48 o
  13   1   5        0.04      -12.45     36.59 o
 -17   2   5      198.03      218.46     52.98 o
 -16   2   5        3.00       -0.17     27.39 o
 -15   2   5      117.27       92.85     30.56 o
 -14   2   5        3.10       -1.94     21.47 o
 -13   2   5      460.82      485.68     45.94 o
 -12   2   5        4.05        0.12     17.87 o
 -11   2   5       66.05       59.19     20.09 o
 -10   2   5       38.79       35.20     16.02 o
  -9   2   5      145.22      127.73     22.85 o
  -8   2   5       25.23        5.35     11.52 o
  -7   2   5       12.49       23.75      9.36 o
  -6   2   5      546.97      503.53     30.45 o
  -5   2   5      154.15      205.82     18.09 o
  -4   2   5     3892.52     4136.55     74.26 o
  -3   2   5     1245.23     1361.79     28.88 o
  -2   2   5     1967.22     2103.82     54.13 o
  -1   2   5     1913.75     1982.19     43.08 o
   0   2   5     6128.40     6588.21    109.17 o
   1   2   5     2321.26     2434.97     49.50 o
   2   2   5     1120.11     1162.86     28.55 o
   3   2   5     4771.53     4871.76     94.07 o
   4   2   5       35.39       25.19      8.59 o
   5   2   5      175.51      150.08     17.99 o
   6   2   5        0.81       16.69     12.66 o
   7   2   5     2501.56     2230.88     76.98 o
   8   2   5     1241.84     1117.60     60.40 o
   9   2   5       33.73       -5.45     22.23 o
  10   2   5       57.78       47.45     29.83 o
  11   2   5     1211.93      999.42    136.65 o
  12   2   5      216.58      184.09     58.98 o
 -17   3   5       76.68      101.86     47.83 o
 -16   3   5       54.65       64.37     32.77 o
 -15   3   5      160.81      179.07     37.18 o
 -14   3   5       12.03       23.63     23.14 o
 -13   3   5       36.68       69.13     23.52 o
 -12   3   5        3.05      -13.45     16.61 o
 -11   3   5       57.90       53.59     19.04 o
 -10   3   5      565.42      542.19     61.64 o
  -9   3   5      325.30      364.24     31.97 o
  -8   3   5        9.37       10.49     11.45 o
  -7   3   5     1054.97     1029.14     40.96 o
  -6   3   5     2146.84     2211.10     73.36 o
  -5   3   5     1614.42     1713.07     39.64 o
  -4   3   5        6.50       -5.51      5.51 o
  -3   3   5     1908.72     2086.25     39.50 o
  -2   3   5     1366.56     1422.00     31.00 o
  -1   3   5     7837.10     8710.97    152.69 o
   0   3   5     5321.12     5835.66    107.69 o
   1   3   5      112.70       82.64     10.09 o
   2   3   5       74.90       70.57     13.13 o
   3   3   5        0.15       -5.49      5.49 o
   4   3   5     5113.63     5034.52    108.87 o
   5   3   5      700.01      637.46     42.34 o
   6   3   5      101.00      110.04     16.17 o
   7   3   5     1224.07     1107.46     53.25 o
   8   3   5       62.83       48.45     25.56 o
   9   3   5       93.63      100.31     32.76 o
  10   3   5       49.06       99.56     32.31 o
  11   3   5     1020.49      866.69     77.96 o
  12   3   5      434.82      323.03     71.07 o
 -17   4   5        0.37       68.06     39.33 o
 -16   4   5        4.81       43.78     36.77 o
 -15   4   5       11.00       19.24     24.63 o
 -14   4   5       13.98       35.64     25.69 o
 -13   4   5       46.63       59.32     23.12 o
 -12   4   5      206.70      110.43     29.15 o
 -11   4   5      100.54       89.71     21.86 o
 -10   4   5       48.90       44.50     17.65 o
  -9   4   5       15.65       32.06     16.88 o
  -8   4   5       43.30       53.14     14.66 o
  -7   4   5      208.63      175.02     18.16 o
  -6   4   5      330.49      373.03     23.94 o
  -5   4   5      284.66      290.58     15.31 o
  -4   4   5     1127.34     1216.61     31.34 o
  -3   4   5     1004.67     1050.34     23.99 o
  -2   4   5      203.21      192.65     12.56 o
  -1   4   5     1190.57     1195.86     32.90 o
   0   4   5     3606.29     3860.30     81.57 o
   1   4   5     1919.34     2049.20     54.82 o
   2   4   5      144.28      134.44     20.55 o
   3   4   5       99.31       52.12     12.43 o
   4   4   5      150.92      156.95     19.17 o
   5   4   5       12.94       14.68     13.40 o
   6   4   5      264.73      274.98     16.93 o
   7   4   5     1094.09     1211.15     75.69 o
   8   4   5      324.17      369.04     48.31 o
   9   4   5        6.52       -7.33     22.89 o
  10   4   5      940.32      880.42     98.88 o
  11   4   5     2026.60     1769.29    112.95 o
  12   4   5       96.92       56.87     47.25 o
 -16   5   5       43.76       29.94     37.71 o
 -15   5   5       44.14       45.14     32.06 o
 -14   5   5      131.89      167.14     34.42 o
 -13   5   5       54.37       71.55     25.13 o
 -12   5   5       43.64       70.60     22.84 o
 -11   5   5       32.82       31.40     18.50 o
 -10   5   5      350.71      391.80     43.13 o
  -9   5   5        1.84       -0.79     13.04 o
  -8   5   5      529.68      537.67     33.01 o
  -7   5   5      931.95      917.89     46.66 o
  -6   5   5     2840.63     3009.03     74.30 o
  -5   5   5      202.91      188.64     14.62 o
  -4   5   5        3.16       13.70      5.23 o
  -3   5   5     1104.52     1103.03     28.73 o
  -2   5   5     1798.78     1733.88     43.82 o
  -1   5   5       41.15       47.19      6.69 o
   0   5   5      232.18      232.98     31.42 o
   1   5   5      527.83      531.90     23.34 o
   2   5   5      796.17      822.70     31.51 o
   3   5   5      403.43      440.32     38.87 o
   4   5   5     1737.07     1869.73     64.17 o
   5   5   5      975.90      967.58     59.38 o
   6   5   5        1.81       17.74     14.70 o
   7   5   5      296.25      330.28     45.81 o
   8   5   5      882.19      879.30     68.45 o
   9   5   5       47.46       43.45     28.43 o
  10   5   5       14.71       -7.17     32.97 o
  11   5   5      457.21      359.25     55.00 o
  12   5   5       21.48       37.08     44.50 o
 -16   6   5       22.66        7.40     51.79 o
 -15   6   5        1.80       39.84     40.53 o
 -14   6   5      138.43      151.25     33.03 o
 -13   6   5      203.26      179.42     33.46 o
 -12   6   5      174.23      160.74     30.02 o
 -11   6   5     1384.59     1486.09     75.46 o
 -10   6   5      545.01      524.57     41.48 o
  -9   6   5      850.62      857.76     50.48 o
  -8   6   5        3.10       -2.14      9.70 o
  -7   6   5     2583.31     2682.32     80.36 o
  -6   6   5        8.72       14.07      9.13 o
  -5   6   5      355.55      391.84     24.20 o
  -4   6   5        1.82        8.22      6.27 o
  -3   6   5       18.54       28.35      8.58 o
  -2   6   5        6.33       12.52      8.23 o
  -1   6   5       66.88       59.73      8.68 o
   0   6   5      707.58      719.78     66.47 o
   1   6   5      157.55      136.37     27.62 o
   2   6   5       71.19       63.81      9.46 o
   3   6   5      310.12      284.56     39.36 o
   4   6   5     1148.66     1278.21     55.21 o
   5   6   5      654.13      701.99     58.62 o
   6   6   5       22.98       19.78     14.93 o
   7   6   5      249.06      218.15     35.33 o
   8   6   5       81.42       76.14     28.65 o
   9   6   5      333.30      368.36     49.51 o
  10   6   5        0.82        1.65     26.82 o
  11   6   5     1542.78     1329.34     98.94 o
  12   6   5        0.49        0.64     36.55 o
 -16   7   5      326.57      273.38     55.69 o
 -15   7   5      721.51      807.67     80.83 o
 -14   7   5      427.41      482.65     60.32 o
 -13   7   5      441.06      438.89     45.35 o
 -12   7   5      555.90      565.38     48.53 o
 -11   7   5      421.69      442.66     41.79 o
 -10   7   5        8.78        6.64     15.80 o
  -9   7   5       12.93        5.25     15.05 o
  -8   7   5      536.10      550.76     33.47 o
  -7   7   5      438.65      453.37     32.88 o
  -6   7   5     1644.55     1665.96     58.25 o
  -5   7   5      574.11      615.10     48.11 o
  -4   7   5       53.49       69.36      9.08 o
  -3   7   5      653.03      615.32     24.53 o
  -2   7   5     1505.64     1464.25     43.71 o
  -1   7   5      188.22      260.77     36.08 o
   0   7   5      399.56      449.99     74.88 o
   1   7   5      875.89      716.02     62.26 o
   2   7   5     1392.83     1458.52    284.65 o
   3   7   5      412.91      453.75     23.50 o
   4   7   5      219.60      197.14     19.85 o
   5   7   5     1245.40     1203.99     50.57 o
   6   7   5      746.61      757.62     45.33 o
   7   7   5     1528.81     1406.26     78.17 o
   8   7   5      131.77       82.55     28.55 o
   9   7   5       53.50       73.82     46.30 o
  10   7   5      622.25      557.42     61.94 o
  11   7   5        0.24        3.71     32.06 o
  12   7   5      418.02      466.91     65.13 o
 -16   8   5      345.18      406.67     69.39 o
 -15   8   5      141.05      161.28     46.06 o
 -14   8   5      367.71      317.70     53.19 o
 -13   8   5      124.05      152.61     45.83 o
 -12   8   5       82.32      110.99     26.34 o
 -11   8   5      935.25      869.87     63.20 o
 -10   8   5      199.00      191.49     35.58 o
  -9   8   5      406.34      410.54     40.91 o
  -8   8   5      313.39      352.60     27.64 o
  -7   8   5      749.40      754.73     43.09 o
  -6   8   5        4.44       15.52      9.89 o
  -5   8   5       46.83       44.91     14.93 o
  -4   8   5       49.46       33.90     10.39 o
  -3   8   5       35.98       31.77      9.82 o
  -2   8   5       30.61       17.74      6.65 o
  -1   8   5      163.64      173.97     18.88 o
   0   8   5      408.43      284.10     43.20 o
   1   8   5      369.51      340.95     44.21 o
   2   8   5        0.95      -11.70     21.45 o
   3   8   5      206.62      195.78     15.98 o
   4   8   5      292.65      280.64     22.36 o
   5   8   5      504.25      483.89     33.15 o
   6   8   5       84.44       89.74     19.40 o
   7   8   5      115.13      154.31     49.77 o
   8   8   5       19.71       27.66     25.42 o
   9   8   5      316.68      245.29     43.08 o
  10   8   5       33.65       19.17     32.08 o
  11   8   5      270.02      357.16     56.40 o
 -15   9   5       51.02       78.56     38.51 o
 -14   9   5      126.08      173.11     43.71 o
 -13   9   5       78.91      175.11     41.04 o
 -12   9   5       23.39       29.41     30.97 o
 -11   9   5      106.77       98.18     23.86 o
 -10   9   5       25.56       20.93     17.23 o
  -9   9   5       75.60      111.78     22.99 o
  -8   9   5       56.46       64.41     15.87 o
  -7   9   5      263.29      273.14     27.30 o
  -6   9   5     2183.32     2144.92     68.09 o
  -5   9   5      207.34      182.03     20.55 o
  -4   9   5      215.97      211.34     20.30 o
  -3   9   5      214.83      210.02     22.43 o
  -2   9   5     1823.14     1795.11     53.54 o
  -1   9   5      128.75      144.71     14.42 o
   0   9   5       94.60      113.55     28.05 o
   1   9   5      193.65      147.50     32.95 o
   2   9   5     1595.26     1732.28     96.75 o
   3   9   5       67.32       65.62     10.67 o
   4   9   5      343.90      378.56     25.71 o
   5   9   5      562.46      564.10     35.43 o
   6   9   5     1250.70     1268.05     70.05 o
   7   9   5      311.22      345.22     42.15 o
   8   9   5      347.07      341.19     45.87 o
   9   9   5      108.15       59.12     37.57 o
  10   9   5      595.31      571.11     64.76 o
  11   9   5       18.38       21.43     35.32 o
 -15  10   5       61.04      101.03     40.62 o
 -14  10   5      755.90      757.47     75.79 o
 -13  10   5      540.89      435.58     58.86 o
 -12  10   5     1137.64      885.29     74.38 o
 -11  10   5       40.75       40.81     25.30 o
 -10  10   5        0.76       13.73     17.14 o
  -9  10   5      383.81      357.60     33.91 o
  -8  10   5       35.71       22.28     16.70 o
  -7  10   5        3.50       -1.96     12.95 o
  -6  10   5      759.75      750.68     49.85 o
  -5  10   5       43.24       55.62     12.38 o
  -4  10   5      591.38      572.48     34.48 o
  -3  10   5      244.89      223.97     20.84 o
  -2  10   5     1840.68     1775.07     54.85 o
  -1  10   5      352.56      340.08     43.03 o
   0  10   5     1065.44      975.21     76.14 o
   1  10   5     1339.44     1364.73     95.05 o
   2  10   5      280.40      326.67     47.53 o
   3  10   5      352.89      376.14     20.79 o
   4  10   5      693.25      692.99     41.04 o
   5  10   5       44.16       30.49     16.71 o
   6  10   5       50.40       73.67     23.16 o
   7  10   5       38.11        6.45     20.77 o
   8  10   5      454.99      414.20     50.32 o
   9  10   5      162.37      202.49     40.88 o
  10  10   5       43.56       65.06     35.41 o
  11  10   5        1.10       34.99     35.34 o
 -15  11   5       52.64       25.10     35.61 o
 -14  11   5      124.86      123.91     57.40 o
 -13  11   5      265.65      274.29     49.53 o
 -12  11   5     1634.75     1684.02    105.56 o
 -11  11   5      309.76      329.57     46.01 o
 -10  11   5      333.07      377.14     46.41 o
  -9  11   5        0.50       36.08     17.22 o
  -8  11   5      984.83     1022.19     55.25 o
  -7  11   5       28.88       20.90     13.37 o
  -6  11   5     5025.56     4973.16    127.55 o
  -5  11   5        3.11       -4.70      8.79 o
  -4  11   5       11.32       34.87     13.84 o
  -3  11   5      112.76      102.46     21.75 o
  -2  11   5     1005.06      999.94     41.19 o
  -1  11   5      724.60      744.93     32.82 o
   0  11   5      440.33      443.40     44.03 o
   1  11   5     1096.08     1106.95     93.22 o
   2  11   5      267.50      257.17     45.55 o
   3  11   5      390.80      369.42     22.19 o
   4  11   5      377.26      360.77     25.31 o
   5  11   5     3945.96     3984.49    133.67 o
   6  11   5       18.68      -13.81     28.33 o
   7  11   5       89.97       69.65     25.95 o
   8  11   5        2.21       19.99     27.71 o
   9  11   5      167.30      221.68     56.32 o
  10  11   5      408.43      534.17     64.88 o
 -14  12   5      139.16      156.55     68.94 o
 -13  12   5      217.32      192.63     44.45 o
 -12  12   5      744.46      849.81     76.01 o
 -11  12   5       28.61       17.01     24.46 o
 -10  12   5      359.04      383.86     46.27 o
  -9  12   5      245.37      206.11     41.93 o
  -8  12   5      292.51      317.53     33.28 o
  -7  12   5      135.11      174.73     21.62 o
  -6  12   5     1304.03     1249.61     52.16 o
  -5  12   5       27.44       26.00     16.90 o
  -4  12   5     5305.16     5077.44    130.44 o
  -3  12   5      179.46      176.02     22.28 o
  -2  12   5     7698.35     7639.59    177.44 o
  -1  12   5      397.60      459.79     29.57 o
   0  12   5     7053.94     7088.33    163.41 o
   1  12   5     3081.45     3010.86     79.36 o
   2  12   5     2430.93     2496.26     68.65 o
   3  12   5        0.78       18.34     10.14 o
   4  12   5     1104.50     1113.24     57.81 o
   5  12   5      107.16      110.85     24.59 o
   6  12   5      380.96      313.57     38.51 o
   7  12   5      392.41      465.36     94.70 o
   8  12   5       54.74      101.01     31.79 o
   9  12   5       55.87        8.38     29.85 o
  10  12   5      801.75      784.76     87.86 o
 -13  13   5      124.53      138.36     58.36 o
 -12  13   5      810.51      861.70    109.79 o
 -11  13   5      140.83      154.54     45.44 o
 -10  13   5      295.97      244.93     50.61 o
  -9  13   5       54.28       82.13     35.36 o
  -8  13   5      773.35      774.82     75.58 o
  -7  13   5      112.62      148.03     27.73 o
  -6  13   5     4054.75     4157.31    134.90 o
  -5  13   5       34.74       18.67     18.31 o
  -4  13   5      141.05      162.68     26.32 o
  -3  13   5      274.38      281.39     26.69 o
  -2  13   5      972.91     1063.11     47.04 o
  -1  13   5      222.42      235.28     23.57 o
   0  13   5     1304.54     1241.91     49.00 o
   1  13   5       22.37       30.73     12.06 o
   2  13   5       73.75       78.88     20.31 o
   3  13   5       23.09       41.52     22.64 o
   4  13   5      972.42     1008.30    120.82 o
   5  13   5      344.13      368.73     38.07 o
   6  13   5        2.47       33.46     20.89 o
   7  13   5      304.61      362.29     44.97 o
   8  13   5       73.52      123.84     47.75 o
   9  13   5       80.98       45.50     33.34 o
 -13  14   5      248.20      273.37     75.41 o
 -12  14   5      722.60      643.89     82.67 o
 -11  14   5      148.13       55.90     37.49 o
 -10  14   5       20.79       48.64     33.02 o
  -9  14   5       33.25       63.03     50.02 o
  -8  14   5       59.84       89.51     35.27 o
  -7  14   5        8.55       21.84     26.83 o
  -6  14   5     1238.25     1075.81     93.51 o
  -5  14   5      554.75      578.55     47.58 o
  -4  14   5      432.55      432.48     62.98 o
  -3  14   5       44.54       63.19     21.15 o
  -2  14   5     1747.70     1735.70     74.01 o
  -1  14   5      534.14      486.64     45.75 o
   0  14   5      907.69     1077.72     95.86 o
   1  14   5      797.33      909.38     56.91 o
   2  14   5       81.63       50.14     18.97 o
   3  14   5      208.52      158.87     34.62 o
   4  14   5      716.46      761.47     96.12 o
   5  14   5        6.37       34.85     22.26 o
   6  14   5      263.67      318.54     65.25 o
   7  14   5        4.38        9.71     23.84 o
   8  14   5      263.63      255.11     44.85 o
 -12  15   5      343.94      387.83     69.74 o
 -11  15   5        2.45       -8.98     35.10 o
 -10  15   5      397.16      400.67     64.88 o
  -9  15   5      231.31      190.69     45.54 o
  -8  15   5      562.79      618.11     79.58 o
  -7  15   5       26.77       69.66     34.22 o
  -6  15   5     2210.04     2335.23    152.29 o
  -5  15   5       12.34       12.79     25.27 o
  -4  15   5       58.16       27.03     26.25 o
  -3  15   5        0.85       23.71     18.84 o
  -2  15   5      533.07      602.92     48.55 o
  -1  15   5     1199.08     1101.75     61.55 o
   0  15   5      290.09      250.69     31.97 o
   1  15   5     1030.03     1112.47     63.20 o
   2  15   5      251.64      298.20     49.09 o
   3  15   5      529.30      580.65     44.82 o
   4  15   5      241.46      224.51     35.82 o
   5  15   5     1855.77     1747.47    116.81 o
   6  15   5     1006.36      972.96     64.33 o
   7  15   5      204.18      241.10     40.34 o
   8  15   5      121.61       33.38     48.86 o
 -11  16   5      288.71      282.27     62.97 o
 -10  16   5        9.17       14.80     37.20 o
  -9  16   5      382.94      401.90     61.90 o
  -8  16   5       25.39       13.53     57.19 o
  -7  16   5      561.79      422.22     60.11 o
  -6  16   5      427.07      392.47    106.44 o
  -5  16   5      135.05      208.05    132.65 o
  -4  16   5       65.50       94.98     32.96 o
  -3  16   5        8.88      -13.54     21.94 o
  -2  16   5      459.31      469.44     54.99 o
  -1  16   5      254.89      258.63     42.54 o
   0  16   5     1131.20     1315.61     69.60 o
   1  16   5       83.03       91.48     25.35 o
   2  16   5       45.10       51.76     29.86 o
   3  16   5      493.15      472.29     42.89 o
   4  16   5     1404.34     1568.43     78.20 o
   5  16   5      680.50      746.08     92.26 o
   6  16   5      551.96      501.31     79.92 o
   7  16   5       14.84       80.79     52.87 o
 -10  17   5       62.58      120.94     47.25 o
  -9  17   5       40.10       36.74     51.90 o
  -8  17   5     1526.46     1639.65    187.26 o
  -7  17   5        7.40       30.98     40.61 o
  -6  17   5     1530.95     1661.69    119.03 o
  -5  17   5      169.31      203.64     45.51 o
  -4  17   5        5.37       15.96     28.15 o
  -3  17   5      233.97      288.85     51.60 o
  -2  17   5      591.83      597.18     62.95 o
  -1  17   5      109.34       62.90     30.66 o
   0  17   5       48.18       84.65     31.54 o
   1  17   5       43.77       74.51     50.19 o
   2  17   5      488.91      564.48     93.57 o
   3  17   5        0.47       10.65     42.96 o
   4  17   5       37.83       42.67     65.83 o
   5  17   5      230.34      235.33     87.34 o
   6  17   5     1207.90     1332.54    187.49 o
  -9  18   5      196.30      302.94     61.00 o
  -8  18   5       47.14       52.67     38.55 o
  -7  18   5      835.33      805.64     86.57 o
  -6  18   5      324.84      254.54     52.35 o
  -5  18   5       74.81       82.87     38.36 o
  -4  18   5        0.75        1.86     29.67 o
  -3  18   5       46.46       18.84     29.30 o
  -2  18   5      261.62      342.19     52.06 o
  -1  18   5      307.09      296.55     47.69 o
   0  18   5      899.47      970.28    134.24 o
   1  18   5      293.07      283.28     45.53 o
   2  18   5       34.24       23.27     59.95 o
   3  18   5      126.37      104.50     76.05 o
   4  18   5     1386.04     1686.25    207.95 o
  -7  19   5       12.83       37.80     40.13 o
  -6  19   5     1738.94     1632.45    123.52 o
  -5  19   5      131.78      176.73     49.44 o
  -4  19   5       25.36       21.09     33.76 o
  -3  19   5      172.76      210.47     47.70 o
  -2  19   5      760.26      777.51     77.73 o
  -1  19   5      148.60      210.09     51.55 o
   0  19   5       18.89       38.14     31.37 o
   1  19   5      198.33      134.61     40.57 o
   2  19   5      416.92      341.72     95.10 o
   3  19   5      115.96       31.03     66.18 o
  -5  20   5      111.15       49.46     51.02 o
  -4  20   5       33.24       72.20     40.61 o
  -3  20   5        0.10       46.94     37.61 o
  -2  20   5      473.25      616.60     72.46 o
  -1  20   5      298.14      227.74     49.22 o
   0  20   5      858.21      831.93     81.48 o
 -17   0   6     1453.35     1518.62    147.05 o
 -16   0   6       95.72      102.66     71.00 o
 -15   0   6     1581.57     1625.69    131.31 o
 -14   0   6    10588.41    11212.82    642.76 o
 -13   0   6     2006.55     2135.35    131.57 o
 -12   0   6     2062.93     2001.73    114.71 o
 -11   0   6     2466.93     2114.26    207.36 o
 -10   0   6    14056.72    15004.92    474.91 o
  -9   0   6     5109.60     5640.34    262.78 o
  -8   0   6     1788.05     1605.86     67.93 o
  -7   0   6     9331.95     9306.75    298.56 o
  -6   0   6    33650.72    34527.27   1247.85 o
  -5   0   6     9084.19     9331.16    237.12 o
  -4   0   6     8451.51    10524.46    226.18 o
  -3   0   6     1482.90     1252.60     40.72 o
  -2   0   6   116965.48   113095.09   2477.76 o
  -1   0   6      529.58     1031.51     35.34 o
   0   0   6    18013.79    17119.91    352.82 o
   1   0   6     1488.06     1791.49     92.92 o
   2   0   6    39439.62    40665.92    942.79 o
   3   0   6      287.20      250.40     27.90 o
   4   0   6    31361.79    30294.47    878.04 o
   5   0   6       62.70       43.79     22.41 o
   6   0   6      429.87      453.81     51.61 o
   7   0   6     3707.36     3518.79    150.83 o
   8   0   6    13360.97    13164.48    430.81 o
   9   0   6     1942.71     2051.12    196.90 o
  10   0   6       76.77       36.32     54.19 o
  11   0   6     6222.63     6579.48    395.32 o
  12   0   6     1708.04     1533.43    193.72 o
 -17   1   6     1163.75     1367.41     95.03 o
 -16   1   6      271.52      236.23     43.10 o
 -15   1   6      605.64      518.79     52.78 o
 -14   1   6     1733.64     1882.69     96.69 o
 -13   1   6        6.25       22.72     20.10 o
 -12   1   6     3668.99     3833.57    153.62 o
 -11   1   6     1967.32     2108.68     79.20 o
 -10   1   6    11191.63    10847.67    259.34 o
  -9   1   6     1671.04     1610.90     61.66 o
  -8   1   6    21670.89    20011.32    427.06 o
  -7   1   6     2732.75     2737.42     71.35 o
  -6   1   6      649.41      728.96     41.48 o
  -5   1   6     2402.50     3492.43     69.36 o
  -4   1   6     7114.87     6437.44    103.17 o
  -3   1   6    12933.69    13421.40    211.94 o
  -2   1   6       33.60       38.23      8.51 o
  -1   1   6     2538.71     3040.35     53.83 o
   0   1   6      901.98     1127.97     26.71 o
   1   1   6     3280.55     3431.47     65.28 o
   2   1   6       66.91      100.97     10.85 o
   3   1   6      284.36      261.78     31.79 o
   4   1   6     1849.47     1644.67     51.44 o
   5   1   6       29.52       31.26     14.07 o
   6   1   6      776.28      830.35     48.21 o
   7   1   6     1330.04     1387.68     80.47 o
   8   1   6     2886.53     2898.98     97.84 o
   9   1   6      273.69      196.27     38.77 o
  10   1   6     2446.20     2307.22    156.96 o
  11   1   6     1592.75     1638.47    320.62 o
  12   1   6       79.16       -8.21     40.18 o
 -17   2   6      308.60      345.40     51.83 o
 -16   2   6      191.32      175.39     40.04 o
 -15   2   6      387.54      326.50     43.88 o
 -14   2   6     9951.23    10472.49    268.17 o
 -13   2   6       16.97       29.02     20.58 o
 -12   2   6     2588.16     2596.47     94.34 o
 -11   2   6      813.20      872.94     55.82 o
 -10   2   6     3371.10     3280.91    102.97 o
  -9   2   6      153.01      207.84     39.92 o
  -8   2   6     4107.95     4078.91     98.91 o
  -7   2   6    11645.26    11414.25    225.45 o
  -6   2   6      374.20      184.16     16.93 o
  -5   2   6     6839.63     6696.35    136.42 o
  -4   2   6     1967.12     2481.52     47.65 o
  -3   2   6     2189.28     1902.61     38.23 o
  -2   2   6    12332.02    11115.02    165.70 o
  -1   2   6     1332.55      921.30     22.43 o
   0   2   6    24949.43    24704.42    408.62 o
   1   2   6     1797.08     2001.70     46.30 o
   2   2   6     7869.97     7775.87    145.38 o
   3   2   6     1273.58     1300.80     39.57 o
   4   2   6    30092.58    29583.78    542.46 o
   5   2   6      431.03      455.56     28.96 o
   6   2   6       30.46       46.15     16.27 o
   7   2   6     1821.97     1814.81     84.65 o
   8   2   6    11686.79    11814.99    327.74 o
   9   2   6      690.36      751.72     67.26 o
  10   2   6       24.79       62.82     48.55 o
  11   2   6     3280.25     3334.86    181.29 o
  12   2   6     1459.86     1500.68    137.63 o
 -17   3   6      964.91      980.32     93.19 o
 -16   3   6       69.72       92.07     33.25 o
 -15   3   6      210.09      266.28     40.65 o
 -14   3   6      578.51      719.32     59.29 o
 -13   3   6      368.93      368.14     40.37 o
 -12   3   6     1660.28     1721.19     84.26 o
 -11   3   6      851.74      901.34    146.83 o
 -10   3   6     8219.67     8142.41    200.95 o
  -9   3   6    16521.54    16635.23    373.91 o
  -8   3   6    14737.77    13914.77    273.53 o
  -7   3   6      280.21      381.07     25.43 o
  -6   3   6       26.38       40.56     13.09 o
  -5   3   6    16086.69    15864.61    270.59 o
  -4   3   6     8527.99     7932.04    207.18 o
  -3   3   6    10737.51    10287.21    165.02 o
  -2   3   6     1237.00     1676.46     45.69 o
  -1   3   6      872.55      948.45     37.59 o
   0   3   6      620.62      593.85     25.15 o
   1   3   6     1449.83     1333.04     44.07 o
   2   3   6      718.42      779.58     35.47 o
   3   3   6        2.88       24.37      7.38 o
   4   3   6     5869.50     5737.34    123.38 o
   5   3   6       49.73       47.79     11.95 o
   6   3   6       83.77       81.49     19.31 o
   7   3   6     1876.10     1873.14     89.87 o
   8   3   6     3388.36     3346.45    129.97 o
   9   3   6      334.09      350.90     47.52 o
  10   3   6      975.03     1072.50     95.46 o
  11   3   6     4516.02     4073.11    260.25 o
  12   3   6        2.06       13.76     41.97 o
 -17   4   6      270.10      251.60     55.96 o
 -16   4   6       35.28       69.39     33.22 o
 -15   4   6      279.80      312.82     54.63 o
 -14   4   6     9612.10     9406.31    284.14 o
 -13   4   6      559.80      607.35     72.02 o
 -12   4   6     2378.93     2507.32     92.98 o
 -11   4   6     1188.20     1334.29     70.20 o
 -10   4   6    13584.52    13417.47    306.02 o
  -9   4   6     1575.13     1684.72     57.22 o
  -8   4   6     7000.03     7136.96    154.64 o
  -7   4   6    18983.74    19376.71    409.37 o
  -6   4   6    26622.64    29507.09    490.88 o
  -5   4   6     6584.63     6644.03    127.10 o
  -4   4   6      418.22      351.22     17.98 o
  -3   4   6     1434.11     1166.28     32.97 o
  -2   4   6    56784.20    56574.09   1119.63 o
  -1   4   6     9815.33     9413.96    201.64 o
   0   4   6    37103.84    36975.23    740.42 o
   1   4   6     2342.82     2662.19     71.07 o
   2   4   6    12693.68    12835.58    275.55 o
   3   4   6     1127.31     1008.34     43.16 o
   4   4   6    26569.46    26284.13    546.22 o
   5   4   6       85.56       95.83     30.37 o
   6   4   6       60.32       77.06     20.46 o
   7   4   6      360.18      320.18     51.12 o
   8   4   6     8109.33     8199.78    246.97 o
   9   4   6      687.60      615.01     61.34 o
  10   4   6       31.88        1.33     39.35 o
  11   4   6     3127.33     3434.78    231.75 o
  12   4   6      760.17      681.89     92.20 o
 -17   5   6      305.63      251.18     57.54 o
 -16   5   6      213.19      198.31     48.36 o
 -15   5   6       24.10       76.81     30.59 o
 -14   5   6     2009.31     2183.57    158.28 o
 -13   5   6       82.77       83.41     25.90 o
 -12   5   6     1853.27     1687.75    102.62 o
 -11   5   6       54.64       31.20     23.84 o
 -10   5   6    10506.93     9982.43    238.56 o
  -9   5   6     9392.11     9268.19    196.36 o
  -8   5   6    13577.07    13148.46    261.03 o
  -7   5   6     2741.34     3067.92     89.79 o
  -6   5   6      302.21      321.98     30.75 o
  -5   5   6    14911.28    14030.99    242.17 o
  -4   5   6     9101.10     8668.63    153.41 o
  -3   5   6    25652.65    25327.86    514.38 o
  -2   5   6     1335.09     1429.92     43.29 o
  -1   5   6      337.52      337.09     22.41 o
   0   5   6     4352.42     4605.95    107.55 o
   1   5   6     4183.95     4369.37    104.97 o
   2   5   6       25.35       27.42     10.33 o
   3   5   6      578.34      590.89     49.20 o
   4   5   6    13118.24    12555.47    278.16 o
   5   5   6       99.16      133.70     21.02 o
   6   5   6     2028.63     2014.37     73.38 o
   7   5   6      710.03      721.82     60.13 o
   8   5   6     5921.93     6180.51    208.66 o
   9   5   6      212.20      207.48     41.51 o
  10   5   6     3621.17     3342.50    160.47 o
  11   5   6     2111.11     2156.10    159.38 o
 -16   6   6        0.26      -22.02     31.34 o
 -15   6   6       82.22       51.35     33.26 o
 -14   6   6     5985.28     6248.46    183.49 o
 -13   6   6       21.75       35.58     22.70 o
 -12   6   6     1892.16     1940.58     84.85 o
 -11   6   6      856.49      791.82     61.44 o
 -10   6   6     1219.96     1156.07     80.91 o
  -9   6   6      633.45      568.04     36.26 o
  -8   6   6     4541.51     4591.89    123.45 o
  -7   6   6    13128.90    12649.76    278.72 o
  -6   6   6      816.68     1399.42     44.69 o
  -5   6   6     5043.40     4992.53     90.28 o
  -4   6   6      121.19       93.82     17.20 o
  -3   6   6      788.86      620.92     36.69 o
  -2   6   6      609.37      262.04     27.50 o
  -1   6   6    10024.27     9514.64    203.60 o
   0   6   6    29335.41    28778.70    580.48 o
   1   6   6     2475.06     2546.34    105.30 o
   2   6   6      702.07      619.24     61.60 o
   3   6   6     2167.34     2235.80     67.08 o
   4   6   6    19630.36    19834.51    420.93 o
   5   6   6       47.05       53.02     16.90 o
   6   6   6      416.91      449.61     50.56 o
   7   6   6      896.80     1004.68     88.68 o
   8   6   6     6269.76     6070.98    334.11 o
   9   6   6     1738.97     1857.05    109.23 o
  10   6   6        2.90       26.38     32.08 o
  11   6   6     2631.78     2630.08    146.00 o
 -16   7   6       63.36       78.53     42.77 o
 -15   7   6       26.05       44.97     33.46 o
 -14   7   6     1837.92     1952.98    108.49 o
 -13   7   6      438.86      440.38     45.52 o
 -12   7   6      671.74      746.77     54.61 o
 -11   7   6      426.02      455.35     41.64 o
 -10   7   6    14039.18    13903.86    316.83 o
  -9   7   6    11323.78    11275.01    232.60 o
  -8   7   6    12322.33    11820.22    267.29 o
  -7   7   6      169.15      273.63     25.93 o
  -6   7   6      784.14      856.57     36.70 o
  -5   7   6    15357.05    15217.05    260.81 o
  -4   7   6    10026.52     9832.18    172.65 o
  -3   7   6     2117.90     1869.08     55.28 o
  -2   7   6      461.64      509.40     25.79 o
  -1   7   6     1269.46     1388.66     39.56 o
   0   7   6     5749.20     5599.41    217.82 o
   1   7   6       20.43       33.51     20.54 o
   2   7   6     1365.99     1401.72     69.56 o
   3   7   6       75.91       80.09     15.89 o
   4   7   6    11021.17    11153.41    250.42 o
   5   7   6      243.30      241.93     25.75 o
   6   7   6     1201.80     1153.70     68.89 o
   7   7   6      665.12      735.70    110.68 o
   8   7   6     3369.66     3466.24    136.43 o
   9   7   6      335.30      325.49     48.48 o
  10   7   6     2005.96     1960.69    119.15 o
  11   7   6     2094.91     2207.12    138.34 o
 -16   8   6      173.04      182.23     50.50 o
 -15   8   6       15.56       27.88     32.22 o
 -14   8   6     7378.84     7456.71    246.35 o
 -13   8   6      186.54      213.18     64.15 o
 -12   8   6     4890.71     5228.84    153.47 o
 -11   8   6       13.78       18.07     18.39 o
 -10   8   6     4457.66     4379.06    166.03 o
  -9   8   6      531.60      539.27     52.02 o
  -8   8   6     8136.40     8315.11    198.93 o
  -7   8   6     5601.72     5387.86    136.89 o
  -6   8   6     1355.26     1277.29     43.91 o
  -5   8   6     3824.96     3806.66     78.24 o
  -4   8   6     1023.83     1072.55     42.81 o
  -3   8   6     1020.60     1014.32     33.87 o
  -2   8   6     9881.63     9694.85    210.79 o
  -1   8   6     8323.45     8239.07    213.01 o
   0   8   6    22129.85    21970.85    663.17 o
   1   8   6     4693.06     4698.50    185.26 o
   2   8   6     8336.69     8334.24    185.23 o
   3   8   6     2625.31     2561.86     72.44 o
   4   8   6    12575.37    12483.23    308.20 o
   5   8   6      291.77      284.55     32.02 o
   6   8   6        2.43       23.01     19.62 o
   7   8   6      938.78     1021.33    105.22 o
   8   8   6     4348.34     4124.25    230.11 o
   9   8   6      666.02      704.43     67.21 o
  10   8   6      146.51      209.25     44.97 o
  11   8   6     1632.69     1852.19    122.64 o
 -16   9   6      179.45      167.59     56.26 o
 -15   9   6       57.26       72.76     36.96 o
 -14   9   6      322.47      405.90     55.02 o
 -13   9   6      650.21      674.83     89.28 o
 -12   9   6     2810.87     2851.05    132.05 o
 -11   9   6      395.53      365.49     38.28 o
 -10   9   6     3671.45     3674.42    113.48 o
  -9   9   6    10112.26     9935.41    210.02 o
  -8   9   6    15140.69    15563.91    342.32 o
  -7   9   6      137.52      226.44     29.79 o
  -6   9   6      152.58      180.12     18.41 o
  -5   9   6    11511.13    11036.73    215.43 o
  -4   9   6     8418.97     8223.90    187.91 o
  -3   9   6     1671.07     1707.46     93.64 o
  -2   9   6        2.15       10.04      9.28 o
  -1   9   6     1699.90     1584.35     45.35 o
   0   9   6     3772.24     3853.14    366.05 o
   1   9   6       32.48       28.49     26.57 o
   2   9   6     1054.79     1020.34     83.26 o
   3   9   6       20.45       26.22     10.60 o
   4   9   6     7810.16     7864.00    185.22 o
   5   9   6      101.14       96.41     24.05 o
   6   9   6      536.10      566.11     50.36 o
   7   9   6      493.99      450.92     48.71 o
   8   9   6     2663.52     2934.75    166.91 o
   9   9   6      101.42      107.55     36.60 o
  10   9   6      501.42      594.60     68.17 o
 -15  10   6       46.86       38.30     36.63 o
 -14  10   6     4723.92     5206.33    206.74 o
 -13  10   6      655.44      718.29     70.83 o
 -12  10   6      190.00      137.02     35.21 o
 -11  10   6      370.32      399.87     40.01 o
 -10  10   6     5072.46     5198.87    145.55 o
  -9  10   6      515.33      550.04     73.19 o
  -8  10   6       25.54       90.92     19.58 o
  -7  10   6     5423.24     5511.36    140.78 o
  -6  10   6     9069.83     9084.32    185.54 o
  -5  10   6     2524.84     2521.43     77.32 o
  -4  10   6     1245.17     1258.32     48.99 o
  -3  10   6       22.07       28.19     12.29 o
  -2  10   6    27184.23    25611.27    525.49 o
  -1  10   6      989.65      991.88     34.31 o
   0  10   6    10442.83    10291.85    496.00 o
   1  10   6        1.06       14.24     22.61 o
   2  10   6    13464.67    12958.25    909.13 o
   3  10   6       84.63       81.59     12.46 o
   4  10   6    10888.29    11242.18    252.66 o
   5  10   6      152.59      168.74     48.39 o
   6  10   6        4.73       -6.81     18.42 o
   7  10   6      596.94      585.36     56.05 o
   8  10   6     5259.02     5059.08    179.16 o
   9  10   6      560.47      532.02     60.77 o
  10  10   6      559.98      547.12    100.48 o
 -15  11   6      244.09      318.47     74.41 o
 -14  11   6      250.13      198.59     44.65 o
 -13  11   6      325.86      351.74     61.54 o
 -12  11   6     1205.06     1237.50     87.49 o
 -11  11   6      341.14      331.07     45.86 o
 -10  11   6     1253.93     1186.82    106.28 o
  -9  11   6      209.52      263.77     50.56 o
  -8  11   6     6548.75     6595.03    154.00 o
  -7  11   6     3658.91     3637.94    103.15 o
  -6  11   6      913.57      782.43     50.97 o
  -5  11   6     1016.78     1064.34     51.07 o
  -4  11   6     2470.13     2513.42     76.91 o
  -3  11   6    15466.40    15544.62    332.87 o
  -2  11   6        4.63       23.02     12.01 o
  -1  11   6     1906.67     1890.84     59.18 o
   0  11   6      124.42      159.11     43.26 o
   1  11   6     2431.07     2524.67    128.54 o
   2  11   6     1038.25      895.83     82.99 o
   3  11   6      180.48      215.39     17.22 o
   4  11   6     1018.54     1049.01     55.17 o
   5  11   6       40.88       60.08     21.80 o
   6  11   6      269.87      245.31     35.79 o
   7  11   6      534.57      446.44     72.34 o
   8  11   6      335.33      475.15     58.49 o
   9  11   6      441.11      483.42     63.21 o
 -14  12   6     2585.28     2693.53    170.87 o
 -13  12   6      462.31      439.10     71.69 o
 -12  12   6     2784.42     2638.56    212.18 o
 -11  12   6       41.15       64.66     35.44 o
 -10  12   6     1825.10     1984.87     96.33 o
  -9  12   6        5.79      -13.26     15.65 o
  -8  12   6     4757.55     4795.44    131.99 o
  -7  12   6     1923.78     2029.57    128.08 o
  -6  12   6     4648.45     4727.41    194.54 o
  -5  12   6      857.72      955.15     51.24 o
  -4  12   6       53.77       61.49     17.45 o
  -3  12   6       45.47       84.09     17.30 o
  -2  12   6    14513.84    13818.29    299.73 o
  -1  12   6     2248.27     2290.97     66.95 o
   0  12   6     3491.21     3553.86    129.27 o
   1  12   6      151.88      185.39     45.55 o
   2  12   6     6403.79     6466.11    252.75 o
   3  12   6     1423.17     1429.10     39.92 o
   4  12   6     4097.24     4305.49    139.59 o
   5  12   6       43.05       36.90     20.42 o
   6  12   6        5.99        8.32     26.74 o
   7  12   6     1706.03     1585.22     88.88 o
   8  12   6     3940.03     3677.80    145.48 o
   9  12   6      394.45      427.46     57.25 o
 -14  13   6      768.52      928.82    107.21 o
 -13  13   6      134.59       40.92     40.32 o
 -12  13   6       26.01       39.59     54.43 o
 -11  13   6      875.44      985.25     96.29 o
 -10  13   6     1726.49     1908.44    121.39 o
  -9  13   6     8349.41     8419.28    307.65 o
  -8  13   6     1770.21     1978.02    218.82 o
  -7  13   6     3445.48     3173.93    114.74 o
  -6  13   6      297.24      240.26     33.29 o
  -5  13   6    16850.82    16091.41    408.54 o
  -4  13   6     3463.61     3375.93     98.35 o
  -3  13   6      455.54      376.97     45.76 o
  -2  13   6      101.05      103.15     24.06 o
  -1  13   6     6444.95     6412.99    153.69 o
   0  13   6     1284.97     1187.95     43.76 o
   1  13   6      758.66      815.78     38.76 o
   2  13   6      234.63      233.22     49.51 o
   3  13   6      701.98      720.50     78.48 o
   4  13   6     1107.07     1071.03     60.16 o
   5  13   6      137.50      181.22     30.15 o
   6  13   6       54.35       44.88     24.18 o
   7  13   6      334.03      387.12     47.27 o
   8  13   6      638.82      635.53     64.58 o
 -13  14   6     1242.85     1502.50    133.41 o
 -12  14   6       78.17       39.32     35.26 o
 -11  14   6      396.67      392.81     98.04 o
 -10  14   6      695.72      798.27     85.01 o
  -9  14   6     1974.34     1980.36    132.74 o
  -8  14   6     2678.55     2382.63    128.38 o
  -7  14   6      915.44      835.86     78.41 o
  -6  14   6     1775.76     1862.01     89.36 o
  -5  14   6      274.86      261.28     43.58 o
  -4  14   6     2721.13     2665.36     99.97 o
  -3  14   6      659.26      712.31     52.08 o
  -2  14   6     6242.34     6037.31    178.31 o
  -1  14   6     3320.10     3329.77    113.17 o
   0  14   6    11967.28    11346.25    299.90 o
   1  14   6     2579.22     2336.69    179.52 o
   2  14   6     2258.70     2163.10    146.61 o
   3  14   6     2143.65     2003.07     82.49 o
   4  14   6    10004.12     9867.62    386.82 o
   5  14   6     1343.85     1234.11     67.79 o
   6  14   6        0.33       58.90     29.32 o
   7  14   6     1402.61     1383.79     83.53 o
   8  14   6     5556.33     5731.14    328.79 o
 -12  15   6      322.37      330.68     63.51 o
 -11  15   6       75.36       15.57     37.44 o
 -10  15   6     2512.36     2522.67    149.68 o
  -9  15   6      893.19     1071.24     97.57 o
  -8  15   6     1375.15     1280.41    102.72 o
  -7  15   6      433.32      412.01     65.48 o
  -6  15   6       68.11       39.92     30.58 o
  -5  15   6      754.76      625.89     65.25 o
  -4  15   6     1457.18     1527.94     75.45 o
  -3  15   6     3788.42     3946.15    131.67 o
  -2  15   6       13.58       11.92     21.63 o
  -1  15   6        5.29       -6.39     16.70 o
   0  15   6     1074.23     1054.39     57.96 o
   1  15   6      608.83      690.22     45.51 o
   2  15   6        0.37      -26.63     29.71 o
   3  15   6       51.93       62.25     21.65 o
   4  15   6     2072.70     2313.62    332.78 o
   5  15   6       24.87       44.25     45.05 o
   6  15   6      308.75      403.30     74.60 o
   7  15   6      164.66      165.55     63.88 o
 -11  16   6      507.56      485.71     74.20 o
 -10  16   6      731.13      838.65     91.17 o
  -9  16   6      209.95      209.93     49.69 o
  -8  16   6     1501.20     1448.76    112.28 o
  -7  16   6     1891.17     2058.77    119.45 o
  -6  16   6     1431.23     1374.06    104.37 o
  -5  16   6      869.66      834.31     95.51 o
  -4  16   6       21.66       35.86     27.35 o
  -3  16   6        8.10       -3.40     24.30 o
  -2  16   6     4509.15     4235.77    170.99 o
  -1  16   6      573.28      590.79     48.59 o
   0  16   6     1667.20     1798.29     80.10 o
   1  16   6      103.54      113.89     24.61 o
   2  16   6     2130.73     2130.03     97.13 o
   3  16   6       95.48      122.90     46.65 o
   4  16   6     1978.66     1998.23    151.24 o
   5  16   6      148.24      145.31     56.04 o
   6  16   6       29.15       21.77     43.08 o
 -10  17   6     1380.89     1501.46    124.97 o
  -9  17   6     1012.02     1035.21    100.70 o
  -8  17   6     2281.52     2240.12    146.75 o
  -7  17   6      453.42      570.22     70.79 o
  -6  17   6        6.41      -26.28     26.28 o
  -5  17   6      718.93      923.71     86.45 o
  -4  17   6     1596.58     1587.93    122.78 o
  -3  17   6     2745.57     2762.90    133.90 o
  -2  17   6      188.86      191.44     67.18 o
  -1  17   6      142.62      224.37     73.94 o
   0  17   6      256.76      296.88     41.75 o
   1  17   6      251.26      292.58     40.87 o
   2  17   6      119.06      160.34     75.58 o
   3  17   6       82.25        4.23     56.07 o
   4  17   6      288.36      365.58    104.74 o
   5  17   6       25.44       27.62     65.71 o
  -9  18   6      102.69       98.25     46.07 o
  -8  18   6      775.94      776.88    127.42 o
  -7  18   6      735.95      783.23     86.25 o
  -6  18   6     1187.94     1324.14    107.92 o
  -5  18   6      728.01      749.26     79.25 o
  -4  18   6      187.24      184.17     46.69 o
  -3  18   6       25.51       40.92     31.62 o
  -2  18   6     2052.76     2069.81    127.89 o
  -1  18   6     1188.01     1365.95     91.11 o
   0  18   6     2971.48     2900.09    133.93 o
   1  18   6       20.35       37.85     55.84 o
   2  18   6     1036.99     1141.17    162.69 o
   3  18   6      933.96      923.82    154.93 o
   4  18   6     3078.94     3345.34    309.74 o
  -7  19   6      218.16      165.11     50.02 o
  -6  19   6      183.09      221.61     53.88 o
  -5  19   6     1415.15     1352.99    110.43 o
  -4  19   6     1110.53     1062.41    103.21 o
  -3  19   6      295.83      279.57    121.37 o
  -2  19   6       51.55       70.90     36.11 o
  -1  19   6      462.25      558.00     70.59 o
   0  19   6     1095.95      934.99    146.35 o
   1  19   6       18.28       37.15     56.66 o
   2  19   6       10.56       -3.76     58.77 o
  -4  20   6      487.62      498.88     71.52 o
  -3  20   6      223.55      229.89     52.00 o
  -2  20   6      374.01      439.37     64.52 o
 -17   1   7       39.75       28.12     30.93 o
 -16   1   7       36.89       28.94     27.69 o
 -15   1   7       27.46       33.45     25.84 o
 -14   1   7      209.74      182.09     34.39 o
 -13   1   7       65.62       74.38     24.54 o
 -12   1   7      135.40      114.37     24.24 o
 -11   1   7        1.40        2.92     14.60 o
 -10   1   7       18.79       -9.38     12.80 o
  -9   1   7        3.27       11.02     10.48 o
  -8   1   7      159.10      123.84     18.79 o
  -7   1   7       57.41       50.40     13.07 o
  -6   1   7       28.48       13.52      9.13 o
  -5   1   7        3.46       15.23      7.79 o
  -4   1   7       17.82        4.53      6.23 o
  -3   1   7      812.07      884.24     26.13 o
  -2   1   7       87.48      112.13     11.08 o
  -1   1   7       94.63       93.57      9.58 o
   0   1   7        8.11       15.65      7.02 o
   1   1   7     2044.00     2215.72     48.50 o
   2   1   7       34.71       46.70     23.63 o
   3   1   7        7.13        2.41     10.29 o
   4   1   7        1.45        7.79     12.24 o
   5   1   7     1095.06      963.96     48.57 o
   6   1   7        0.40       10.71     15.27 o
   7   1   7        4.52      -16.53     16.53 o
   8   1   7        2.22       12.99     24.65 o
   9   1   7      110.78       92.83     50.25 o
  10   1   7       24.71      -25.07     44.55 o
  11   1   7       60.92       67.04     58.72 o
 -17   2   7        3.47       26.38     32.18 o
 -16   2   7        1.05      -18.81     27.98 o
 -15   2   7       20.77       12.93     24.40 o
 -14   2   7      266.33      249.65     37.22 o
 -13   2   7       56.32       75.44     23.74 o
 -12   2   7        2.98       -4.02     15.16 o
 -11   2   7       47.75       78.26     20.28 o
 -10   2   7      750.54      816.52     51.01 o
  -9   2   7      345.46      334.36     27.20 o
  -8   2   7      394.03      441.20     30.20 o
  -7   2   7       15.79       16.36     10.32 o
  -6   2   7       70.90       54.75     15.45 o
  -5   2   7       17.18       19.91     10.12 o
  -4   2   7     1032.02     1056.62     31.16 o
  -3   2   7        0.31        7.89      6.05 o
  -2   2   7        7.88        1.95      4.99 o
  -1   2   7        1.61       21.69      5.92 o
   0   2   7      379.98      347.98     16.45 o
   1   2   7      627.21      700.14     24.89 o
   2   2   7      871.10      827.32     28.95 o
   3   2   7      150.82      142.94     17.16 o
   4   2   7        4.06       -1.95     10.56 o
   5   2   7      517.79      544.99     36.62 o
   6   2   7      198.77      142.64     36.77 o
   7   2   7        7.87       -7.54     22.08 o
   8   2   7      327.30      310.54     42.56 o
   9   2   7      297.79      291.66     60.89 o
  10   2   7        0.61       69.07     40.64 o
  11   2   7       17.81       -5.56     42.24 o
 -17   3   7        5.03       19.73     29.47 o
 -16   3   7      102.25      100.34     33.05 o
 -15   3   7      147.50      143.77     34.44 o
 -14   3   7       79.89       70.05     25.03 o
 -13   3   7       69.82       88.75     24.97 o
 -12   3   7      143.98      120.85     25.86 o
 -11   3   7       40.08       64.06     20.44 o
 -10   3   7       66.67       57.09     19.05 o
  -9   3   7       38.70       51.66     14.65 o
  -8   3   7     1637.51     1594.08     52.90 o
  -7   3   7       64.59       53.15     12.20 o
  -6   3   7      449.14      431.50     30.34 o
  -5   3   7      608.03      613.65     33.93 o
  -4   3   7     1181.72     1178.39     33.02 o
  -3   3   7      751.41      942.34     39.81 o
  -2   3   7        1.56        7.28      6.01 o
  -1   3   7      172.89      186.04     17.43 o
   0   3   7        0.66       -7.58      7.58 o
   1   3   7     1552.97     1629.85     53.51 o
   2   3   7      386.29      353.69     27.31 o
   3   3   7       90.84       94.47     10.96 o
   4   3   7      482.62      482.64     20.82 o
   5   3   7        5.93       14.83     12.08 o
   6   3   7     1281.95     1196.98    148.04 o
   7   3   7        0.08      -16.85     21.65 o
   8   3   7      148.75      121.03     33.77 o
   9   3   7      165.41      134.64     36.87 o
  10   3   7      285.59      147.28     51.65 o
  11   3   7       16.42        8.98     42.11 o
 -17   4   7       68.22       68.61     40.92 o
 -16   4   7      302.73      333.55     47.63 o
 -15   4   7      310.50      297.57     47.83 o
 -14   4   7       21.45       12.68     21.66 o
 -13   4   7        1.69       -0.47     21.79 o
 -12   4   7        0.12        1.53     17.05 o
 -11   4   7       20.25        8.86     22.11 o
 -10   4   7      125.47       82.79     23.76 o
  -9   4   7      780.42      637.32     37.66 o
  -8   4   7      109.46       95.88     22.54 o
  -7   4   7       83.01      103.17     15.16 o
  -6   4   7      744.96      828.78     36.97 o
  -5   4   7        6.74       -6.53      7.28 o
  -4   4   7      850.75      910.66     29.54 o
  -3   4   7      451.48      434.20     23.92 o
  -2   4   7     2886.74     3263.81     83.67 o
  -1   4   7      660.31      652.14     54.50 o
   0   4   7     1405.20     1499.18     48.18 o
   1   4   7       46.52       54.63     12.33 o
   2   4   7     2176.85     2366.15    117.22 o
   3   4   7       22.97        2.04     13.62 o
   4   4   7       64.60       62.50     17.00 o
   5   4   7      101.57      129.48     22.53 o
   6   4   7        8.04       29.49     20.84 o
   7   4   7        0.90        2.92     24.88 o
   8   4   7      152.96      124.34     34.30 o
   9   4   7      759.13      655.05     64.96 o
  10   4   7      278.44      246.39     60.05 o
  11   4   7       10.46      -36.82     36.82 o
 -17   5   7      208.91      185.52     49.87 o
 -16   5   7        5.16       16.86     26.96 o
 -15   5   7        1.61       19.77     24.03 o
 -14   5   7       31.56        1.61     21.29 o
 -13   5   7        2.69       -8.62     17.93 o
 -12   5   7      112.63      134.91     26.93 o
 -11   5   7       44.57       32.58     18.48 o
 -10   5   7       26.19        1.58     13.20 o
  -9   5   7      153.66      151.17     20.32 o
  -8   5   7      867.69      794.91     45.98 o
  -7   5   7     1408.60     1527.96     72.95 o
  -6   5   7       59.85       77.31     12.90 o
  -5   5   7     2604.12     2678.04     59.96 o
  -4   5   7     2261.60     2086.72     57.80 o
  -3   5   7     3977.83     4586.38    111.17 o
  -2   5   7       37.66       71.65     11.64 o
  -1   5   7       13.98       10.23      8.06 o
   0   5   7     1020.37     1099.92     40.07 o
   1   5   7     2060.61     2179.06     64.19 o
   2   5   7     1731.13     1755.34     57.51 o
   3   5   7      590.86      577.40     42.64 o
   4   5   7        6.02        9.35     13.71 o
   5   5   7      567.94      658.94     44.26 o
   6   5   7      488.99      470.10     47.63 o
   7   5   7       29.84       26.97     24.58 o
   8   5   7       76.53      117.44     34.32 o
   9   5   7        2.18      -22.47     25.00 o
  10   5   7      386.32      406.35     71.96 o
  11   5   7        2.43       71.58     47.48 o
 -17   6   7        8.80      -28.94     33.00 o
 -16   6   7       78.63      113.46     40.31 o
 -15   6   7        0.07       37.72     26.84 o
 -14   6   7       70.37       84.30     27.28 o
 -13   6   7       22.51       23.43     20.30 o
 -12   6   7       43.49       50.65     20.81 o
 -11   6   7      192.16      188.37     28.69 o
 -10   6   7      129.93       86.62     19.14 o
  -9   6   7     1023.58      971.17     48.48 o
  -8   6   7      163.52      115.06     20.30 o
  -7   6   7      135.48      125.50     18.80 o
  -6   6   7       25.74       20.13      9.33 o
  -5   6   7        0.26       12.13      7.51 o
  -4   6   7      383.20      380.25     25.88 o
  -3   6   7     1363.65     1303.55     44.03 o
  -2   6   7      986.49     1031.03     51.94 o
  -1   6   7     1996.83     2096.48     58.61 o
   0   6   7       34.53       47.92     20.82 o
   1   6   7     1666.54     1726.75     65.25 o
   2   6   7      667.73      632.33     46.01 o
   3   6   7       13.06       -4.02     12.69 o
   4   6   7      210.16      289.09     36.54 o
   5   6   7      613.23      621.05     42.07 o
   6   6   7      153.86      162.59     30.83 o
   7   6   7      117.36       94.93     31.43 o
   8   6   7      311.28      323.50     47.51 o
   9   6   7        2.62       11.52     30.54 o
  10   6   7       87.47       79.14     37.69 o
 -16   7   7      226.47      325.38     89.10 o
 -15   7   7      299.13      257.87     50.14 o
 -14   7   7      356.99      459.72     54.46 o
 -13   7   7       76.50       67.31     24.72 o
 -12   7   7       42.50       44.65     21.35 o
 -11   7   7      142.88      137.90     26.05 o
 -10   7   7      655.85      562.32     44.61 o
  -9   7   7        7.03       -0.56     12.59 o
  -8   7   7      422.70      433.57     34.14 o
  -7   7   7      465.97      457.98     37.94 o
  -6   7   7        3.61        2.59      8.83 o
  -5   7   7     1892.44     1873.68     59.65 o
  -4   7   7     3033.74     3120.84     84.74 o
  -3   7   7        7.97       30.61     13.39 o
  -2   7   7      416.16      375.65     22.38 o
  -1   7   7      255.10      262.23     17.43 o
   0   7   7     2521.71     2646.63     73.18 o
   1   7   7      290.09      314.30     19.81 o
   2   7   7        0.92        4.73      9.64 o
   3   7   7     1914.19     1925.14     62.80 o
   4   7   7     1219.29     1231.97     55.93 o
   5   7   7      215.72      269.77     35.22 o
   6   7   7       17.15       35.33     21.81 o
   7   7   7      131.15      125.66     32.27 o
   8   7   7     1259.00     1367.24    164.11 o
   9   7   7        6.92       18.03     28.58 o
  10   7   7      432.51      456.02     96.57 o
 -16   8   7      438.94      478.57     66.10 o
 -15   8   7       38.96       10.44     31.08 o
 -14   8   7      496.02      511.94     62.20 o
 -13   8   7        1.23       15.29     21.10 o
 -12   8   7       18.60       17.08     20.12 o
 -11   8   7     1075.23     1165.57     66.58 o
 -10   8   7       28.00        3.70     18.45 o
  -9   8   7     1629.02     1563.44     57.78 o
  -8   8   7      288.35      289.86     31.98 o
  -7   8   7      286.04      300.44     27.22 o
  -6   8   7       18.77        9.14     10.13 o
  -5   8   7      305.61      326.79     18.99 o
  -4   8   7        9.66       14.33     10.20 o
  -3   8   7      210.10      182.85     23.33 o
  -2   8   7      124.45      122.32     13.51 o
  -1   8   7     1953.03     2093.85     76.45 o
   0   8   7       99.02       97.26     28.70 o
   1   8   7      102.06      108.07     11.39 o
   2   8   7      361.67      352.81     22.82 o
   3   8   7        0.64        7.11     12.43 o
   4   8   7      359.59      426.87     33.87 o
   5   8   7       72.72       69.85     23.39 o
   6   8   7       21.56       47.59     24.08 o
   7   8   7      470.16      547.50     55.87 o
   8   8   7      300.46      386.74     87.97 o
   9   8   7       22.37       25.31     31.35 o
  10   8   7       43.41       37.56     36.69 o
 -16   9   7       51.14       72.75     40.53 o
 -15   9   7      372.37      328.55     55.24 o
 -14   9   7      850.31      793.76     76.10 o
 -13   9   7      623.34      613.50     64.48 o
 -12   9   7       24.09       21.42     20.92 o
 -11   9   7       44.01       23.41     19.82 o
 -10   9   7     1543.59     1598.08     65.73 o
  -9   9   7      202.60      200.97     37.81 o
  -8   9   7     1153.72     1141.67    107.35 o
  -7   9   7      282.88      299.68     34.41 o
  -6   9   7      337.54      359.13     24.51 o
  -5   9   7     2003.98     1937.56     63.85 o
  -4   9   7     3880.49     3954.00    103.81 o
  -3   9   7      305.39      296.52     22.51 o
  -2   9   7       18.93       16.43     12.63 o
  -1   9   7       37.26       55.38      9.21 o
   0   9   7      178.91      113.47     33.62 o
   1   9   7        2.28      -18.87     26.21 o
   2   9   7      126.15      147.08     14.54 o
   3   9   7     1908.38     2042.36     79.01 o
   4   9   7      204.34      224.96     30.63 o
   5   9   7      563.26      575.41     49.39 o
   6   9   7      294.40      262.73     38.05 o
   7   9   7      780.00      781.15     66.57 o
   8   9   7       35.12        9.08     30.15 o
   9   9   7      276.43      274.14     48.62 o
  10   9   7      103.46       82.76     40.73 o
 -15  10   7       17.32       93.75     37.82 o
 -14  10   7      186.47      180.62     41.85 o
 -13  10   7       52.36       79.54     45.93 o
 -12  10   7       27.58       61.23     22.72 o
 -11  10   7      328.47      299.53     35.79 o
 -10  10   7      111.98      153.04     27.13 o
  -9  10   7      714.28      676.64     53.52 o
  -8  10   7        7.01        5.18     15.08 o
  -7  10   7      131.37      123.60     20.69 o
  -6  10   7      795.46      733.28     29.48 o
  -5  10   7      205.38      206.60     23.23 o
  -4  10   7     1809.97     1864.69     68.75 o
  -3  10   7      242.25      254.24     23.10 o
  -2  10   7     3783.55     3886.37     98.87 o
  -1  10   7     1935.06     1907.32     54.31 o
   0  10   7     3577.40     3590.20    159.80 o
   1  10   7      611.09      638.33     97.68 o
   2  10   7     5877.52     5650.10    272.77 o
   3  10   7      517.34      521.20     29.58 o
   4  10   7      181.55      228.69     47.09 o
   5  10   7       78.36       72.30     29.32 o
   6  10   7      952.70     1099.24     87.19 o
   7  10   7       40.95        3.07     33.17 o
   8  10   7       41.15       68.29     30.81 o
   9  10   7      696.53      691.01     71.56 o
 -15  11   7      190.35      254.12     64.11 o
 -14  11   7       13.90       99.73     47.46 o
 -13  11   7      108.63      156.47     40.54 o
 -12  11   7        4.01       23.91     27.97 o
 -11  11   7        1.73       -8.15     21.11 o
 -10  11   7       39.91       47.33     21.65 o
  -9  11   7      515.74      534.14     42.72 o
  -8  11   7      906.37      945.13     52.53 o
  -7  11   7       65.89       50.42     16.81 o
  -6  11   7       33.27       44.50     17.21 o
  -5  11   7        0.44      -12.92     13.19 o
  -4  11   7     2747.25     2873.75    117.53 o
  -3  11   7     1975.54     1996.46     89.47 o
  -2  11   7     1142.19     1078.21     42.52 o
  -1  11   7      169.67      174.61     15.01 o
   0  11   7      529.85      515.17     61.83 o
   1  11   7       70.83       38.55     29.38 o
   2  11   7      742.38      808.99     82.57 o
   3  11   7      274.89      280.28     22.76 o
   4  11   7      340.70      423.70     38.60 o
   5  11   7     1033.59     1058.32    111.25 o
   6  11   7       31.28       20.35     23.31 o
   7  11   7       37.64       74.24     32.33 o
   8  11   7      816.90      868.78     80.23 o
   9  11   7      273.36      341.49     60.40 o
 -14  12   7      354.05      344.73     68.93 o
 -13  12   7      208.19      181.33     52.98 o
 -12  12   7      149.15      207.34     51.70 o
 -11  12   7      416.87      341.77     68.00 o
 -10  12   7      278.81      265.81     51.10 o
  -9  12   7       12.46        6.34     16.92 o
  -8  12   7      125.26      128.93     28.41 o
  -7  12   7      427.54      441.52     43.03 o
  -6  12   7        1.54      -14.68     16.35 o
  -5  12   7       55.64       60.50     19.34 o
  -4  12   7      658.73      665.57     40.79 o
  -3  12   7      546.61      556.35     35.12 o
  -2  12   7        3.32       15.15     12.42 o
  -1  12   7      311.89      332.59     38.87 o
   0  12   7      123.25      126.14     55.19 o
   1  12   7     1147.98     1129.90     98.24 o
   2  12   7      763.64      802.10     98.98 o
   3  12   7       38.87       34.95     27.52 o
   4  12   7      608.70      637.84     58.10 o
   5  12   7      114.96      116.19     27.13 o
   6  12   7      479.81      595.87     77.99 o
   7  12   7       35.41        7.17     27.48 o
   8  12   7       66.96       86.86     36.48 o
 -14  13   7      235.53      271.10     64.39 o
 -13  13   7      288.83      261.30     70.59 o
 -12  13   7        5.86       57.22     39.58 o
 -11  13   7        5.42      -29.49     29.49 o
 -10  13   7      910.32     1108.58     99.86 o
  -9  13   7      447.69      337.70     55.27 o
  -8  13   7     1212.88     1321.12     79.07 o
  -7  13   7      225.14      222.10     33.22 o
  -6  13   7      102.55      111.88     25.97 o
  -5  13   7      281.87      303.45     50.47 o
  -4  13   7     2289.03     2215.83     88.37 o
  -3  13   7     1396.06     1356.29     67.22 o
  -2  13   7      820.90      887.44     75.60 o
  -1  13   7       63.24       37.62     13.55 o
   0  13   7       53.37       74.73     21.20 o
   1  13   7      342.32      464.56     66.11 o
   2  13   7      641.32      683.23     80.18 o
   3  13   7     1670.69     1757.98    133.70 o
   4  13   7       49.77       76.72     24.06 o
   5  13   7      413.95      465.52     44.74 o
   6  13   7       13.49       26.39     24.74 o
   7  13   7      704.69      746.38     66.40 o
   8  13   7      784.51      825.45    275.83 o
 -13  14   7      282.45      282.95     64.12 o
 -12  14   7       73.02      150.81     56.84 o
 -11  14   7      732.10      702.15    154.87 o
 -10  14   7      288.74      376.15     62.11 o
  -9  14   7      837.89      834.63    127.31 o
  -8  14   7       97.19       81.57     35.24 o
  -7  14   7        0.20       31.16     30.28 o
  -6  14   7      743.09      782.17     58.28 o
  -5  14   7      667.64      702.36     54.53 o
  -4  14   7     2017.05     1924.34     84.16 o
  -3  14   7      257.44      221.97     31.08 o
  -2  14   7     4044.72     3881.03    128.21 o
  -1  14   7     1225.13     1241.15     61.39 o
   0  14   7     1963.60     2094.76     81.72 o
   1  14   7      387.87      417.92     63.08 o
   2  14   7     6305.99     6213.26    373.93 o
   3  14   7      351.39      341.17     66.59 o
   4  14   7       61.79       40.43     65.65 o
   5  14   7        5.74       18.62     59.66 o
   6  14   7     1018.43      938.93    109.76 o
   7  14   7        0.90        8.88     50.19 o
 -12  15   7        1.55        2.12     36.58 o
 -11  15   7      146.62      112.60     46.80 o
 -10  15   7     1077.68     1142.91    155.11 o
  -9  15   7      790.14      799.80     85.92 o
  -8  15   7     1039.35     1090.77     95.39 o
  -7  15   7      134.43      157.58     39.60 o
  -6  15   7       74.58       52.33     30.64 o
  -5  15   7      477.91      502.59     47.14 o
  -4  15   7     1830.59     1781.01     83.04 o
  -3  15   7      344.26      377.57     40.56 o
  -2  15   7       12.91       62.62     21.28 o
  -1  15   7      133.03      179.67     27.86 o
   0  15   7        1.28       10.51     19.65 o
   1  15   7       78.69       76.46     38.59 o
   2  15   7      590.35      545.34     76.42 o
   3  15   7      216.74      228.05     72.65 o
   4  15   7       53.11        2.08     39.86 o
   5  15   7      281.31      439.67     79.43 o
   6  15   7     1138.76     1144.70    156.28 o
 -11  16   7      175.91       90.38     45.22 o
 -10  16   7       33.19       15.90     37.01 o
  -9  16   7      914.92      837.26     88.84 o
  -8  16   7        0.18      -10.64     29.31 o
  -7  16   7      118.95      124.49     41.15 o
  -6  16   7        9.98        7.11     29.26 o
  -5  16   7      584.64      551.35     63.97 o
  -4  16   7      271.89      270.57     45.90 o
  -3  16   7     1006.01      933.06     76.61 o
  -2  16   7      704.57      737.49     54.96 o
  -1  16   7      703.61      764.00     54.45 o
   0  16   7       48.12       60.84     22.28 o
   1  16   7        0.01      -10.73     31.91 o
   2  16   7     1306.13     1344.01    119.45 o
   3  16   7      140.78      103.90     57.42 o
   4  16   7     1013.44      933.41    107.85 o
   5  16   7        4.03       66.49     48.82 o
 -10  17   7     1505.84     1583.37    127.54 o
  -9  17   7       84.36       18.13     39.20 o
  -8  17   7      864.16      995.12    154.87 o
  -7  17   7      624.27      517.33     68.23 o
  -6  17   7      110.89      123.80     50.25 o
  -5  17   7      749.06      768.33     78.54 o
  -4  17   7     2254.56     2512.70    128.71 o
  -3  17   7       88.60       79.50     31.79 o
  -2  17   7      469.74      535.86     79.23 o
  -1  17   7       16.43       -0.84     25.45 o
   0  17   7      787.28      691.90    122.72 o
   1  17   7      202.59      198.78     81.11 o
   2  17   7      102.19       82.40     66.06 o
   3  17   7     1195.84      930.40    152.34 o
   4  17   7      754.28      726.93    137.77 o
  -9  18   7      762.04      730.71     88.53 o
  -8  18   7       10.76        2.17     36.81 o
  -7  18   7        9.08       30.40     49.66 o
  -6  18   7       83.34      129.37     44.41 o
  -5  18   7      215.47      204.90     47.31 o
  -4  18   7        3.25       99.67     37.38 o
  -3  18   7      762.69      949.02     83.26 o
  -2  18   7      364.42      452.99     56.52 o
  -1  18   7      481.94      572.53     80.05 o
   0  18   7        1.97       12.46     50.31 o
   1  18   7        0.03       67.36     60.42 o
   2  18   7     1913.11     1838.83    213.12 o
  -7  19   7      622.25      666.79     82.50 o
  -6  19   7      132.80      223.07     51.63 o
  -5  19   7      538.56      542.46    130.48 o
  -4  19   7     2050.42     1827.52    116.80 o
  -3  19   7        1.69       22.30     35.11 o
  -2  19   7      535.08      542.60     72.65 o
  -1  19   7       49.87       25.27     56.42 o
   0  19   7      998.76     1169.73    166.92 o
 -17   0   8      366.42      384.93     87.52 o
 -16   0   8    15534.08    15808.65    546.46 o
 -15   0   8      428.86      406.54     69.08 o
 -14   0   8     2702.95     2741.62    149.34 o
 -13   0   8     1394.65     1305.55    105.66 o
 -12   0   8    14196.29    14670.43    738.97 o
 -11   0   8      115.31       79.65     28.89 o
 -10   0   8    12435.64    12157.84    323.81 o
  -9   0   8     1076.07     1099.64     64.79 o
  -8   0   8    18501.72    18845.73    570.03 o
  -7   0   8      403.06      550.73    139.00 o
  -6   0   8     2031.46     1817.62     84.82 o
  -5   0   8     6637.69     6495.40    215.64 o
  -4   0   8    36765.53    36293.18    846.13 o
  -3   0   8    18731.53    18813.62    452.01 o
  -2   0   8     5981.96     6113.31    165.21 o
  -1   0   8      111.12      108.33     17.68 o
   0   0   8    11196.81    10323.62    262.49 o
   1   0   8    17613.11    18222.87    442.69 o
   2   0   8    29322.15    29737.98    861.45 o
   3   0   8     8216.62     8040.38    359.00 o
   4   0   8     1123.93     1037.19     74.18 o
   5   0   8     1200.50     1076.37     78.42 o
   6   0   8    15429.56    16079.20    503.52 o
   7   0   8       11.80       33.74     47.73 o
   8   0   8     2000.25     1853.52    188.55 o
   9   0   8     4383.01     3901.11    271.54 o
  10   0   8     2007.76     2369.45    241.80 o
 -17   1   8     2868.76     3025.60    132.64 o
 -16   1   8      112.93      155.50     38.99 o
 -15   1   8       27.91       22.87     24.23 o
 -14   1   8        6.24        8.09     21.47 o
 -13   1   8      452.19      517.62     58.60 o
 -12   1   8     3932.10     3567.17    194.74 o
 -11   1   8      294.76      343.80     34.91 o
 -10   1   8    20964.63    21428.76    412.70 o
  -9   1   8      571.43      577.55     36.98 o
  -8   1   8      172.43      220.18     33.92 o
  -7   1   8     3760.64     3964.69    106.66 o
  -6   1   8    25393.84    24533.10    507.54 o
  -5   1   8     3269.42     3235.25     78.38 o
  -4   1   8     4119.64     3652.55     85.03 o
  -3   1   8      618.22      588.19     26.54 o
  -2   1   8     5330.98     5131.54    100.77 o
  -1   1   8    19265.64    19815.32    335.54 o
   0   1   8      773.28      876.08     39.42 o
   1   1   8     2281.52     2239.14     60.35 o
   2   1   8      178.82      206.51     19.86 o
   3   1   8     2315.54     2135.19     68.59 o
   4   1   8       58.66       62.96     17.76 o
   5   1   8      241.91      225.13     26.34 o
   6   1   8     2814.88     2876.26    111.78 o
   7   1   8      728.03      717.66     60.41 o
   8   1   8      399.69      421.27     65.45 o
   9   1   8     3680.03     3698.79    185.73 o
  10   1   8      594.50      538.91     81.04 o
 -17   2   8       87.75       57.62     34.55 o
 -16   2   8     2573.81     2982.84    119.96 o
 -15   2   8     1689.78     1662.78     93.72 o
 -14   2   8     1291.14     1367.90    125.55 o
 -13   2   8     2794.16     2856.86    104.05 o
 -12   2   8      867.94      818.95     56.02 o
 -11   2   8       35.64       38.77     17.45 o
 -10   2   8     7478.05     7357.33    166.00 o
  -9   2   8      901.66      882.42     44.91 o
  -8   2   8     3622.20     4085.12    112.17 o
  -7   2   8      376.76      362.29     28.36 o
  -6   2   8      567.29      514.06     32.39 o
  -5   2   8     7615.13     7440.38    152.92 o
  -4   2   8    36157.63    38986.69    700.54 o
  -3   2   8    12720.27    11902.73    207.72 o
  -2   2   8     6185.07     6165.60    115.39 o
  -1   2   8       33.54       70.22     13.56 o
   0   2   8    34273.42    34887.06    572.91 o
   1   2   8    11066.00    10821.50    191.49 o
   2   2   8    28326.33    27682.46    507.78 o
   3   2   8     5255.69     5506.97    122.26 o
   4   2   8      653.05      706.78     38.77 o
   5   2   8      222.15      232.40     25.24 o
   6   2   8    12404.83    12063.20    441.93 o
   7   2   8       93.81      106.43     32.18 o
   8   2   8      650.46      673.30     78.95 o
   9   2   8     3243.63     3298.96    343.36 o
  10   2   8     1225.69     1340.41    125.43 o
 -17   3   8     2093.36     2328.70    127.78 o
 -16   3   8     3503.72     3607.24    133.90 o
 -15   3   8        0.41       37.92     33.66 o
 -14   3   8      214.47      207.64     36.92 o
 -13   3   8        7.13       46.84     21.51 o
 -12   3   8    14994.37    15100.66    348.37 o
 -11   3   8       72.86       81.43     21.53 o
 -10   3   8    24895.76    25092.04    553.77 o
  -9   3   8      107.38      138.86     19.07 o
  -8   3   8     1429.73     1476.47     50.54 o
  -7   3   8      200.92      138.90     19.30 o
  -6   3   8    22726.67    21973.53    409.17 o
  -5   3   8      303.83      262.77     20.33 o
  -4   3   8     9291.94     9818.74    174.62 o
  -3   3   8      295.24      567.87     31.13 o
  -2   3   8     5795.25     5717.29    118.53 o
  -1   3   8    14909.38    15668.19    291.93 o
   0   3   8     1991.03     2003.37     62.62 o
   1   3   8     4507.30     4472.55    150.15 o
   2   3   8      328.74      298.64     26.92 o
   3   3   8      712.77      690.69     42.46 o
   4   3   8      446.30      409.04     22.92 o
   5   3   8        3.07       27.97     20.38 o
   6   3   8     4918.66     5204.05    171.00 o
   7   3   8       27.34       46.98     25.94 o
   8   3   8      984.11     1167.28     84.56 o
   9   3   8     2300.53     2222.68    154.15 o
  10   3   8      872.02     1002.83    198.07 o
 -17   4   8       10.70       -3.13     28.24 o
 -16   4   8    10171.98    10247.96    275.01 o
 -15   4   8      487.65      421.46     48.70 o
 -14   4   8     3262.00     3277.27    118.39 o
 -13   4   8     1821.23     1716.31     98.18 o
 -12   4   8     3682.93     3718.08    119.27 o
 -11   4   8        4.56       43.69     18.51 o
 -10   4   8     8140.07     8327.84    256.11 o
  -9   4   8     1101.60     1068.00     56.21 o
  -8   4   8      580.98      869.39     50.17 o
  -7   4   8      181.42      198.04     30.25 o
  -6   4   8     1078.79     1056.99     41.54 o
  -5   4   8    10741.25    10763.45    210.65 o
  -4   4   8     1031.49     1657.63     41.54 o
  -3   4   8    12609.23    12171.26    231.25 o
  -2   4   8    11116.94    10996.24    239.59 o
  -1   4   8     3464.63     3788.06     97.75 o
   0   4   8      192.10      118.15     16.24 o
   1   4   8    11683.99    11503.74    254.15 o
   2   4   8    28324.49    27341.61    649.69 o
   3   4   8     1070.11     1095.69     52.21 o
   4   4   8     1553.23     1471.56     63.01 o
   5   4   8      248.02      229.32     33.92 o
   6   4   8     8792.33     9035.92    357.03 o
   7   4   8      223.14      238.63     39.91 o
   8   4   8     1998.15     2019.33    129.74 o
   9   4   8     1923.06     1786.53    137.23 o
  10   4   8      737.83      745.33     93.18 o
 -17   5   8     1634.58     1711.54    124.03 o
 -16   5   8      111.01      163.29     36.86 o
 -15   5   8     1019.58     1175.73     79.02 o
 -14   5   8      179.56      194.87     34.83 o
 -13   5   8      280.84      254.81     36.34 o
 -12   5   8     9673.05     9090.42    230.51 o
 -11   5   8     2759.62     2768.57    106.98 o
 -10   5   8    23467.34    23220.02    445.86 o
  -9   5   8      220.26      241.28     27.36 o
  -8   5   8     3893.91     3827.99     96.37 o
  -7   5   8    12264.35    12184.27    241.43 o
  -6   5   8    21200.20    20918.52    391.25 o
  -5   5   8       11.32       12.98      7.73 o
  -4   5   8     5455.94     5595.94    116.97 o
  -3   5   8     3610.03     3711.35     96.07 o
  -2   5   8     9699.78     9695.34    214.26 o
  -1   5   8     4922.36     4436.43    110.49 o
   0   5   8     5189.78     5571.37    224.96 o
   1   5   8     2244.54     2059.64     64.63 o
   2   5   8     3414.19     3481.92     97.02 o
   3   5   8     1846.38     1929.01     83.21 o
   4   5   8     2460.62     2416.96     80.88 o
   5   5   8        3.32       17.44     19.22 o
   6   5   8     6998.88     6961.53    215.47 o
   7   5   8      162.25      148.75     35.69 o
   8   5   8     2479.76     2184.85    114.88 o
   9   5   8     2765.60     2730.15    161.75 o
  10   5   8      697.72      800.19    133.24 o
 -17   6   8      994.80     1010.58     94.15 o
 -16   6   8     6092.91     6354.55    228.08 o
 -15   6   8      197.21      220.44     38.30 o
 -14   6   8     2035.01     2070.79    123.81 o
 -13   6   8        7.50       22.14     20.13 o
 -12   6   8     4230.71     3990.36    126.43 o
 -11   6   8      705.82      731.14     51.79 o
 -10   6   8     6235.36     6097.78    144.56 o
  -9   6   8     3419.57     3346.12    101.84 o
  -8   6   8     1439.34     1565.28     60.25 o
  -7   6   8      157.50      132.40     20.14 o
  -6   6   8     1556.87     1486.70     58.82 o
  -5   6   8     7152.97     6771.57    126.44 o
  -4   6   8     3521.08     3746.95    100.27 o
  -3   6   8    22048.03    21472.53    444.59 o
  -2   6   8    13029.52    12693.44    273.32 o
  -1   6   8     2108.07     2069.26     99.82 o
   0   6   8     5331.24     5499.86    132.32 o
   1   6   8    15101.84    14947.21    320.90 o
   2   6   8    25987.10    26344.22    547.45 o
   3   6   8      527.10      538.93     38.12 o
   4   6   8      473.54      501.29     37.64 o
   5   6   8       84.61      122.65     27.63 o
   6   6   8     7303.83     7307.91    224.30 o
   7   6   8      206.63      221.95     54.20 o
   8   6   8     2722.07     2749.04    127.14 o
   9   6   8     1219.35     1456.63    101.06 o
  10   6   8      655.04      665.50     90.19 o
 -16   7   8      726.90      752.20     79.93 o
 -15   7   8        3.53       22.76     25.12 o
 -14   7   8      482.72      517.34     50.52 o
 -13   7   8      321.65      308.03     39.84 o
 -12   7   8     6042.07     5860.55    321.91 o
 -11   7   8      742.62      694.81     56.99 o
 -10   7   8    20264.88    19773.69    386.75 o
  -9   7   8     2263.51     2132.99     76.23 o
  -8   7   8     1370.77     1253.11     94.45 o
  -7   7   8    11191.18    10960.14    247.81 o
  -6   7   8    18164.82    17776.31    307.07 o
  -5   7   8     3774.28     4028.77     90.33 o
  -4   7   8     1453.37     1333.30    101.46 o
  -3   7   8     2524.31     2397.66     69.21 o
  -2   7   8     7793.80     7863.87    178.18 o
  -1   7   8    10433.49    10450.35    229.43 o
   0   7   8       21.24       64.75     12.44 o
   1   7   8     2657.20     2682.79     95.44 o
   2   7   8     2213.34     2353.69     72.12 o
   3   7   8      428.72      438.48     32.50 o
   4   7   8      273.97      314.55     73.84 o
   5   7   8       32.51       26.65     26.30 o
   6   7   8     5150.63     5101.93    172.87 o
   7   7   8       50.45      120.92     34.33 o
   8   7   8      211.71      219.80     43.00 o
   9   7   8     3122.58     3108.30    217.10 o
 -16   8   8     3774.73     3953.19    169.82 o
 -15   8   8      378.52      449.66     60.23 o
 -14   8   8      829.79      803.66     63.79 o
 -13   8   8       87.82      109.86     29.36 o
 -12   8   8     2670.31     2511.95     94.96 o
 -11   8   8      386.32      379.66     39.34 o
 -10   8   8     3779.75     3997.73    107.21 o
  -9   8   8     2442.45     2517.38     97.48 o
  -8   8   8     2832.00     3023.15     92.91 o
  -7   8   8      250.65      292.59     38.47 o
  -6   8   8      399.31      367.84     21.95 o
  -5   8   8     3061.70     3059.46     94.40 o
  -4   8   8     6288.58     6293.31    150.78 o
  -3   8   8    15634.39    15731.36    335.04 o
  -2   8   8     3974.04     3888.83     99.00 o
  -1   8   8        5.87       23.29      9.88 o
   0   8   8     6170.07     6008.34    140.67 o
   1   8   8     7189.56     7270.27    168.56 o
   2   8   8    13286.62    13329.99    292.26 o
   3   8   8     4359.94     4378.34    117.04 o
   4   8   8      315.88      292.06     35.77 o
   5   8   8       24.05       26.35     21.43 o
   6   8   8     5071.60     5168.82    175.20 o
   7   8   8      129.51      106.93     34.06 o
   8   8   8     2372.73     2315.78    148.94 o
   9   8   8     1451.90     1693.56    111.75 o
 -16   9   8      240.21      352.62     59.98 o
 -15   9   8      379.45      379.29     57.92 o
 -14   9   8      135.75       76.98     33.68 o
 -13   9   8        7.09       12.89     21.10 o
 -12   9   8     2290.68     2203.94     89.71 o
 -11   9   8      628.80      673.64     50.86 o
 -10   9   8     9478.58     9613.46    209.11 o
  -9   9   8      607.05      562.75     47.20 o
  -8   9   8      175.86      225.45     27.03 o
  -7   9   8     4910.97     4686.09    134.04 o
  -6   9   8    15072.32    14914.17    285.85 o
  -5   9   8     1358.19     1499.77     48.69 o
  -4   9   8     1806.38     1778.91    115.36 o
  -3   9   8       89.56      104.02     15.74 o
  -2   9   8     9327.16     8926.05    200.60 o
  -1   9   8     6932.08     7162.01    164.00 o
   0   9   8       87.11      112.16     26.86 o
   1   9   8     4688.90     4677.46    118.65 o
   2   9   8     1390.43     1523.65     53.04 o
   3   9   8      254.31      217.09     59.84 o
   4   9   8        2.60       12.48     19.57 o
   5   9   8       35.48       69.69     25.63 o
   6   9   8     2585.45     2427.28    136.48 o
   7   9   8      214.00      181.28     40.46 o
   8   9   8      405.44      447.06     78.24 o
   9   9   8     1737.84     1704.94    129.00 o
 -15  10   8      639.60      574.84     84.77 o
 -14  10   8     2496.87     2573.61    250.58 o
 -13  10   8      503.90      570.40     62.13 o
 -12  10   8     2630.89     2581.65     96.92 o
 -11  10   8      160.20      156.97     29.22 o
 -10  10   8    13508.20    13555.80    303.77 o
  -9  10   8      560.50      495.60     52.24 o
  -8  10   8     3148.37     2977.77     91.93 o
  -7  10   8      199.56      172.78     21.27 o
  -6  10   8     9313.20     8929.32    210.72 o
  -5  10   8     3452.98     3517.06     99.41 o
  -4  10   8     5968.15     5806.71    126.47 o
  -3  10   8    14496.44    13975.05    303.23 o
  -2  10   8     9760.94     9917.55    221.10 o
  -1  10   8     2409.67     2363.55     65.70 o
   0  10   8     4926.97     4965.70    373.34 o
   1  10   8    12253.12    12313.56    614.78 o
   2  10   8    12842.88    12709.03    279.52 o
   3  10   8       46.03       75.72     34.71 o
   4  10   8      174.99      225.89     47.15 o
   5  10   8     1136.44     1197.13     78.19 o
   6  10   8     5698.00     5573.32    228.95 o
   7  10   8      147.77      153.26     38.38 o
   8  10   8     1163.88     1133.06    174.58 o
 -15  11   8        0.58        2.15     41.20 o
 -14  11   8       22.63       56.70     41.70 o
 -13  11   8      298.39      389.96     65.93 o
 -12  11   8     1578.96     1411.31    115.53 o
 -11  11   8      640.28      736.63     87.15 o
 -10  11   8     7853.27     7754.69    199.29 o
  -9  11   8        9.53       32.68     23.50 o
  -8  11   8        5.72       -2.57     18.32 o
  -7  11   8     9255.19     9105.87    253.59 o
  -6  11   8    10720.09    10353.94    239.80 o
  -5  11   8      767.72      781.06     45.11 o
  -4  11   8     1809.39     1755.47     62.11 o
  -3  11   8     6427.29     6299.14    152.72 o
  -2  11   8     5867.74     5823.33    140.48 o
  -1  11   8       90.07      101.95     23.59 o
   0  11   8        2.25       19.64     27.48 o
   1  11   8       91.18      163.06     44.55 o
   2  11   8      738.73      783.18    123.90 o
   3  11   8     1865.85     1884.16    106.10 o
   4  11   8       72.91       58.24     22.20 o
   5  11   8      295.42      336.18     55.44 o
   6  11   8     2078.02     2162.64    106.07 o
   7  11   8       62.07       61.38     31.56 o
   8  11   8      286.27      325.66     51.07 o
 -14  12   8      206.48      278.55    120.37 o
 -13  12   8     1203.71     1142.95    110.06 o
 -12  12   8     1428.34     1380.96    117.46 o
 -11  12   8       53.95       99.87     39.19 o
 -10  12   8      273.42      264.45     43.98 o
  -9  12   8       51.07       72.50     27.83 o
  -8  12   8     2008.72     2107.22     91.69 o
  -7  12   8        1.38        2.78     18.39 o
  -6  12   8      317.34      215.58     32.75 o
  -5  12   8      827.85      922.52     64.00 o
  -4  12   8     6693.93     6852.50    167.27 o
  -3  12   8     3041.55     3159.31     90.14 o
  -2  12   8     1008.89     1069.95     73.35 o
  -1  12   8       11.97       31.95     12.01 o
   0  12   8     7215.40     7169.88    608.08 o
   1  12   8     3287.43     3390.78    167.72 o
   2  12   8     9464.50     9537.22    351.77 o
   3  12   8      821.38      798.34     46.65 o
   4  12   8        5.87       24.86     19.60 o
   5  12   8      242.77      236.59     35.09 o
   6  12   8     5663.64     5442.93    416.51 o
   7  12   8       87.65       83.96     35.60 o
 -14  13   8      894.85      745.14    118.02 o
 -13  13   8      162.77      192.24     55.31 o
 -12  13   8     2712.96     2777.82    156.05 o
 -11  13   8       81.00      161.95     48.35 o
 -10  13   8     9522.83     8981.45    329.01 o
  -9  13   8     1002.01      968.76     70.88 o
  -8  13   8       48.06       16.43     21.25 o
  -7  13   8      585.03      561.28     50.58 o
  -6  13   8     4422.17     4301.65    163.46 o
  -5  13   8     4222.95     4117.83    137.68 o
  -4  13   8     2011.91     1816.86    109.77 o
  -3  13   8     1944.94     1860.73     97.34 o
  -2  13   8      283.58      294.68     31.29 o
  -1  13   8     8882.39     8923.76    243.93 o
   0  13   8       36.71       30.85     32.16 o
   1  13   8     1878.02     1786.57    238.86 o
   2  13   8      122.15      124.20     79.52 o
   3  13   8        2.22       28.57     35.87 o
   4  13   8       95.70       57.02     49.08 o
   5  13   8        0.10       10.20     39.07 o
   6  13   8      807.88      831.95    105.48 o
   7  13   8        3.19        4.50     47.02 o
 -13  14   8      257.51      265.73     64.68 o
 -12  14   8      451.84      382.97     68.68 o
 -11  14   8     1290.90     1107.27    130.19 o
 -10  14   8     2888.58     2880.61    152.19 o
  -9  14   8      594.21      629.03     74.71 o
  -8  14   8      284.08      388.01    104.50 o
  -7  14   8      512.43      565.16     51.61 o
  -6  14   8      707.31      785.23     59.63 o
  -5  14   8      945.87     1041.35    106.65 o
  -4  14   8     1894.29     2052.57     86.86 o
  -3  14   8     1121.07     1074.53     61.11 o
  -2  14   8     1711.54     1687.23     76.62 o
  -1  14   8      204.84      233.68     27.57 o
   0  14   8     3357.79     3149.62    162.13 o
   1  14   8     1341.03     1354.99    115.22 o
   2  14   8     5565.86     5168.71    230.94 o
   3  14   8     2479.64     2599.92    162.28 o
   4  14   8        3.02       -3.43     33.57 o
   5  14   8      274.55      305.63     75.23 o
   6  14   8     2713.42     3395.61    207.64 o
 -12  15   8     2478.90     2677.42    258.84 o
 -11  15   8       28.22       91.17     45.77 o
 -10  15   8     3839.94     3889.46    186.04 o
  -9  15   8       67.39      170.85     47.68 o
  -8  15   8      362.89      290.89     53.27 o
  -7  15   8      153.83     1042.90    138.47 o
  -6  15   8     3775.62     4137.53    290.64 o
  -5  15   8       99.88      185.08     33.24 o
  -4  15   8      905.67      912.39     70.53 o
  -3  15   8      213.00      220.59     56.15 o
  -2  15   8     1807.87     1806.69     82.96 o
  -1  15   8      787.36      850.84     50.88 o
   0  15   8      308.58      263.72     55.16 o
   1  15   8       16.66       22.20     37.50 o
   2  15   8       75.33       87.06     49.31 o
   3  15   8      783.52      842.07     99.70 o
   4  15   8      136.54      275.98     82.87 o
   5  15   8      117.20      122.38     53.80 o
 -11  16   8       74.44       58.85     42.79 o
 -10  16   8      837.52      843.96     94.65 o
  -9  16   8      106.50      184.13     51.74 o
  -8  16   8      229.28      142.17     44.42 o
  -7  16   8       15.23       12.43     29.44 o
  -6  16   8      823.25      839.33     80.52 o
  -5  16   8      981.30     1070.33    111.67 o
  -4  16   8      161.60      201.68     41.22 o
  -3  16   8     2344.98     2395.16    111.91 o
  -2  16   8     2688.37     2757.76    107.40 o
  -1  16   8      420.92      394.45     57.76 o
   0  16   8      357.22      406.04     67.36 o
   1  16   8     3736.51     3656.39    186.03 o
   2  16   8     6604.43     6437.77    276.19 o
   3  16   8        4.62       36.97     47.62 o
   4  16   8      140.34      103.81     78.05 o
 -10  17   8     2254.71     2181.38    153.70 o
  -9  17   8        1.82       27.68     37.06 o
  -8  17   8      960.20      836.86     89.47 o
  -7  17   8     3037.41     3023.42    202.07 o
  -6  17   8     2594.90     2611.05    137.54 o
  -5  17   8      106.81      118.38     38.87 o
  -4  17   8      283.72      388.20     55.54 o
  -3  17   8      710.52      538.81     70.35 o
  -2  17   8     2444.24     2168.84    189.43 o
  -1  17   8     1155.91     1190.66    165.04 o
   0  17   8      694.55      564.12    118.37 o
   1  17   8       28.14       59.48     65.36 o
   2  17   8     1124.40     1261.07    182.44 o
   3  17   8       27.83       63.71     71.71 o
  -8  18   8       57.66        3.58     36.69 o
  -7  18   8      243.18      212.00     52.79 o
  -6  18   8     2189.81     2046.86    128.85 o
  -5  18   8      623.93      645.59     73.31 o
  -4  18   8       84.81      105.83     40.45 o
  -3  18   8     2609.13     2524.54    128.20 o
  -2  18   8     2524.21     2964.95    238.16 o
  -1  18   8        0.25        6.94     51.60 o
   0  18   8      329.95      317.38     94.27 o
   1  18   8     1893.29     1791.57    213.47 o
  -6  19   8     1847.24     1831.31    269.25 o
  -5  19   8     2011.19     2263.31    162.75 o
  -4  19   8       19.14        6.53     34.10 o
  -3  19   8        8.77       69.54     37.77 o
  -2  19   8     1898.15     1737.97    204.42 o
  -1  19   8     2044.69     2234.26    242.15 o
 -17   1   9       27.27        6.92     29.77 o
 -16   1   9       22.92       44.13     31.50 o
 -15   1   9      141.24      161.50     34.70 o
 -14   1   9        2.58        4.99     20.63 o
 -13   1   9        0.99      -12.63     16.95 o
 -12   1   9      121.68      151.02     26.99 o
 -11   1   9       58.95       97.40     19.04 o
 -10   1   9       31.59       24.84     13.44 o
  -9   1   9      430.39      416.30     46.85 o
  -8   1   9       12.36       28.14     13.18 o
  -7   1   9      262.46      293.19     26.99 o
  -6   1   9      267.10      240.31     23.38 o
  -5   1   9      661.50      584.43     40.60 o
  -4   1   9      296.67      322.41     22.64 o
  -3   1   9       52.19       48.08     11.37 o
  -2   1   9       52.37       60.94     11.72 o
  -1   1   9      447.69      576.55     29.86 o
   0   1   9     1573.15     1640.61     49.60 o
   1   1   9       16.49       29.92     11.70 o
   2   1   9      229.75      268.55     25.27 o
   3   1   9     2902.10     2891.86     86.41 o
   4   1   9      875.56      889.02     49.01 o
   5   1   9       32.68       47.45     23.91 o
   6   1   9      253.63      226.62     36.99 o
   7   1   9     1367.58     1192.30    106.73 o
   8   1   9       97.86       43.53     40.76 o
   9   1   9        5.91       29.75     41.45 o
  10   1   9       36.27       12.11     42.77 o
 -17   2   9      309.95      330.53     51.30 o
 -16   2   9      113.01      119.97     37.58 o
 -15   2   9      445.90      432.12     49.43 o
 -14   2   9       70.92       68.79     26.92 o
 -13   2   9       89.66       56.62     22.04 o
 -12   2   9       52.53       54.59     21.69 o
 -11   2   9      116.38      149.07     22.73 o
 -10   2   9      108.15      107.44     20.95 o
  -9   2   9        8.21        1.49     12.38 o
  -8   2   9      898.98      754.08     44.22 o
  -7   2   9      140.65      125.96     18.73 o
  -6   2   9      261.63      246.96     23.65 o
  -5   2   9      890.94     1004.51     46.26 o
  -4   2   9     3017.30     3259.51     79.05 o
  -3   2   9      860.15      955.02     38.02 o
  -2   2   9      648.03      671.56     30.39 o
  -1   2   9     2715.37     2871.92     63.64 o
   0   2   9     1570.34     1653.99     43.33 o
   1   2   9      443.89      524.66     28.78 o
   2   2   9      150.36      151.58     21.39 o
   3   2   9      335.97      358.93     33.37 o
   4   2   9       69.45       45.29     21.18 o
   5   2   9      129.67       95.09     30.17 o
   6   2   9       67.55       66.52     27.30 o
   7   2   9        6.38       50.16     32.25 o
   8   2   9      338.59      321.92     94.51 o
   9   2   9       67.45       49.52     44.94 o
 -17   3   9       89.24      127.45     37.85 o
 -16   3   9        8.78      -23.58     23.86 o
 -15   3   9       61.49      104.49     30.86 o
 -14   3   9      754.56      771.90     61.45 o
 -13   3   9        0.85       11.08     17.32 o
 -12   3   9       20.06       22.85     19.72 o
 -11   3   9       41.03       33.71     15.80 o
 -10   3   9      923.81      897.36     53.76 o
  -9   3   9      156.23      158.30     20.66 o
  -8   3   9      198.42      202.38     34.48 o
  -7   3   9      149.57      145.63     19.65 o
  -6   3   9      862.99      900.31     82.46 o
  -5   3   9     1458.73     1684.93     50.21 o
  -4   3   9       92.99       78.20     12.84 o
  -3   3   9        2.48        9.63      7.51 o
  -2   3   9      171.09      202.08     27.85 o
  -1   3   9     1239.35     1509.23     36.87 o
   0   3   9     1390.33     1453.65    102.85 o
   1   3   9      119.61      138.14     20.96 o
   2   3   9       34.67       33.63     15.71 o
   3   3   9      457.85      502.59     70.91 o
   4   3   9     1238.81     1147.56     71.44 o
   5   3   9       79.02       83.60     26.90 o
   6   3   9        1.12       10.92     23.60 o
   7   3   9      653.09      542.97    144.88 o
   8   3   9        0.09      -23.01     33.74 o
   9   3   9        3.47       20.88     93.10 o
 -17   4   9       34.99       23.26     31.37 o
 -16   4   9      609.47      489.99     55.39 o
 -15   4   9       29.33        7.49     23.75 o
 -14   4   9        7.89       52.48     29.98 o
 -13   4   9      108.98      108.66     26.04 o
 -12   4   9     1005.24      955.08     62.11 o
 -11   4   9      262.04      287.90     29.46 o
 -10   4   9      104.16       58.57     20.02 o
  -9   4   9       52.11       42.63     14.02 o
  -8   4   9        2.39       -1.33     12.07 o
  -7   4   9      316.19      283.13     26.41 o
  -6   4   9      320.19      327.49     23.96 o
  -5   4   9      352.14      324.42     22.65 o
  -4   4   9      153.03      163.73     13.87 o
  -3   4   9        0.22        9.47      6.02 o
  -2   4   9      155.09      138.86     17.86 o
  -1   4   9      842.66      805.25     48.69 o
   0   4   9      245.22      229.48     23.66 o
   1   4   9       30.64       20.42     14.08 o
   2   4   9      257.23      255.14     27.50 o
   3   4   9       26.25       28.69     16.00 o
   4   4   9        0.78      -10.15     17.68 o
   5   4   9       65.99       43.96     25.81 o
   6   4   9      790.60      799.43     66.13 o
   7   4   9        1.96      -24.51     29.13 o
   8   4   9       36.35       14.49     36.34 o
   9   4   9       29.58       95.84     46.94 o
 -17   5   9      167.42      154.22     40.48 o
 -16   5   9       23.10       41.31     29.75 o
 -15   5   9      111.48      112.49     32.51 o
 -14   5   9        1.31       -4.53     20.88 o
 -13   5   9      131.21      148.44     30.46 o
 -12   5   9      383.48      333.22     38.29 o
 -11   5   9      241.75      264.11     29.40 o
 -10   5   9      120.62      117.34     23.55 o
  -9   5   9      302.60      267.96     26.21 o
  -8   5   9     1850.26     1840.66     59.21 o
  -7   5   9       67.24       46.38     23.52 o
  -6   5   9      774.62      779.75     36.07 o
  -5   5   9       68.20       43.29     10.06 o
  -4   5   9      306.98      297.04     17.84 o
  -3   5   9       11.79       10.50     10.62 o
  -2   5   9       85.83       62.61     20.06 o
  -1   5   9      715.98      750.77     38.32 o
   0   5   9     1053.24     1116.14     47.06 o
   1   5   9       61.72       77.66     19.89 o
   2   5   9       51.36       47.71     15.78 o
   3   5   9      747.46      679.93     47.13 o
   4   5   9        9.74        7.95     19.10 o
   5   5   9      102.74      161.00     34.49 o
   6   5   9      186.55      189.36     37.41 o
   7   5   9       10.88       33.63     28.32 o
   8   5   9       46.53       33.55     39.60 o
   9   5   9        0.77       22.19     61.48 o
 -17   6   9      128.94       83.68     41.66 o
 -16   6   9        5.20       38.44     28.10 o
 -15   6   9        5.32        9.87     24.14 o
 -14   6   9      444.27      479.74     49.50 o
 -13   6   9      155.76      177.69     31.44 o
 -12   6   9      637.73      623.06     74.35 o
 -11   6   9      457.56      441.57     48.61 o
 -10   6   9        0.03       -5.06     15.96 o
  -9   6   9       42.96       13.17     15.83 o
  -8   6   9       50.01       18.03     14.52 o
  -7   6   9      977.16      913.86     64.27 o
  -6   6   9        0.14        8.79     10.55 o
  -5   6   9      377.71      395.75     23.23 o
  -4   6   9      457.99      449.03     68.81 o
  -3   6   9      240.17      223.12     21.43 o
  -2   6   9      150.99      195.83     19.99 o
  -1   6   9        4.29       11.54     10.75 o
   0   6   9     1390.13     1362.02     54.80 o
   1   6   9        6.80        4.20     14.06 o
   2   6   9      181.57      174.17     22.56 o
   3   6   9      949.34     1003.07     51.38 o
   4   6   9      641.51      700.02     56.12 o
   5   6   9        0.57      -10.78     21.75 o
   6   6   9      836.54      975.48     74.55 o
   7   6   9      419.57      403.90     62.34 o
   8   6   9       54.44       29.42     31.22 o
   9   6   9       12.26       25.09     41.95 o
 -16   7   9        5.47       -9.32     30.27 o
 -15   7   9        4.53       36.13     26.64 o
 -14   7   9       11.28       18.81     23.77 o
 -13   7   9        3.41       -1.37     19.38 o
 -12   7   9      317.05      286.64     35.40 o
 -11   7   9      254.48      283.16     31.04 o
 -10   7   9        0.63      -13.15     15.23 o
  -9   7   9      631.39      589.36     42.40 o
  -8   7   9     1179.83     1045.37     55.38 o
  -7   7   9       13.28       15.56     11.64 o
  -6   7   9     1366.63     1308.16     75.33 o
  -5   7   9       87.65       82.28     16.13 o
  -4   7   9     1004.62      967.81     43.00 o
  -3   7   9       71.36       56.08     20.29 o
  -2   7   9      654.10      654.96     51.84 o
  -1   7   9        2.17       32.54     12.08 o
   0   7   9     1007.02      943.88     40.97 o
   1   7   9      130.63      132.11     18.95 o
   2   7   9       39.25       61.24     24.52 o
   3   7   9      378.20      342.16     38.47 o
   4   7   9      488.86      425.83     44.85 o
   5   7   9        6.68       -3.99     23.25 o
   6   7   9        8.29       20.89     25.35 o
   7   7   9     1335.63     1202.87     86.54 o
   8   7   9      232.19      176.16     43.16 o
   9   7   9       44.63       39.31     45.53 o
 -16   8   9       48.89       42.44     38.33 o
 -15   8   9       76.77       75.19     36.02 o
 -14   8   9      627.33      528.18     51.39 o
 -13   8   9      236.03      252.17     36.87 o
 -12   8   9      274.00      266.91     35.21 o
 -11   8   9      106.54       84.30     21.48 o
 -10   8   9       70.69       95.59     22.72 o
  -9   8   9       58.77       69.88     20.43 o
  -8   8   9      302.52      275.94     28.54 o
  -7   8   9      712.15      677.75     36.41 o
  -6   8   9      218.00      202.81     15.91 o
  -5   8   9     1127.35     1228.41     63.20 o
  -4   8   9      294.69      287.62     25.25 o
  -3   8   9      197.53      199.94     20.68 o
  -2   8   9       52.30       44.44     12.97 o
  -1   8   9      241.70      277.78     22.27 o
   0   8   9     2826.48     2714.25     77.86 o
   1   8   9        6.87        3.57     13.26 o
   2   8   9        9.58       13.72     15.59 o
   3   8   9        0.60        3.58     17.37 o
   4   8   9     2679.35     2626.39    106.04 o
   5   8   9       14.90       -4.02     22.58 o
   6   8   9        1.69       16.36     24.33 o
   7   8   9      257.73      139.09     41.68 o
   8   8   9      260.26      263.99     49.73 o
 -16   9   9       39.95       63.08     46.68 o
 -15   9   9       22.82       41.87     33.86 o
 -14   9   9       26.34       30.45     25.92 o
 -13   9   9       90.39       96.58     26.97 o
 -12   9   9      331.57      308.36     38.08 o
 -11   9   9      922.57      899.49     52.58 o
 -10   9   9        6.51        2.58     17.18 o
  -9   9   9      175.50      200.61     27.46 o
  -8   9   9      406.93      369.96     32.64 o
  -7   9   9      250.43      219.24     41.95 o
  -6   9   9     1893.61     1981.97     63.13 o
  -5   9   9      142.01      115.56     19.02 o
  -4   9   9     2277.94     2199.63     70.09 o
  -3   9   9      384.61      424.73     31.24 o
  -2   9   9     1914.84     1868.58     59.20 o
  -1   9   9      491.06      508.27     28.67 o
   0   9   9     5078.15     5029.30    183.10 o
   1   9   9      663.24      663.92     52.02 o
   2   9   9     1463.66     1338.45     66.55 o
   3   9   9        9.39        6.20     17.84 o
   4   9   9     1496.37     1415.35     84.80 o
   5   9   9      421.76      338.40     43.35 o
   6   9   9     3357.36     3224.61    131.41 o
   7   9   9      376.34      436.46     54.59 o
   8   9   9      949.63      975.19     82.87 o
 -15  10   9      196.79      190.84     63.36 o
 -14  10   9      524.73      597.46     83.41 o
 -13  10   9      522.59      488.38     55.74 o
 -12  10   9     1049.97     1095.26    122.67 o
 -11  10   9       64.56       57.03     23.65 o
 -10  10   9       74.08       82.07     27.53 o
  -9  10   9       49.99       26.81     21.51 o
  -8  10   9       45.41       71.38     23.36 o
  -7  10   9      608.03      592.05     49.36 o
  -6  10   9       73.19       76.50     19.03 o
  -5  10   9      352.57      379.05     52.43 o
  -4  10   9      280.31      262.80     44.34 o
  -3  10   9      169.16      171.38     22.35 o
  -2  10   9       77.59       87.28     15.10 o
  -1  10   9        3.91       12.30     10.62 o
   0  10   9       28.90       35.03     11.38 o
   1  10   9      699.18      649.02     31.04 o
   2  10   9      820.22      789.77     48.80 o
   3  10   9      527.72      532.56     44.20 o
   4  10   9        5.38       -6.15     23.43 o
   5  10   9       60.73       31.44     27.13 o
   6  10   9      854.75     1080.11    103.39 o
   7  10   9      259.55      358.48     82.89 o
 -15  11   9        4.80       -4.63     62.24 o
 -14  11   9        1.38       10.35     34.91 o
 -13  11   9      206.80      173.54     51.10 o
 -12  11   9      842.75      938.50     94.09 o
 -11  11   9     1090.87     1153.96     68.67 o
 -10  11   9       75.21       78.52     29.59 o
  -9  11   9      203.06      218.75     36.28 o
  -8  11   9     1824.66     1803.84     86.03 o
  -7  11   9      301.06      243.92     35.12 o
  -6  11   9     3608.42     3340.76    131.30 o
  -5  11   9       34.82       29.49     16.22 o
  -4  11   9       22.84       27.26     12.32 o
  -3  11   9     1856.54     1668.10    102.98 o
  -2  11   9      639.85      678.93     52.38 o
  -1  11   9      282.02      289.16     20.82 o
   0  11   9        9.76      -13.64     26.34 o
   1  11   9        3.37        6.70     33.62 o
   2  11   9      419.81      428.36     35.45 o
   3  11   9        8.11       28.72     20.10 o
   4  11   9      232.81      224.73     36.94 o
   5  11   9     1855.73     1686.54     90.07 o
   6  11   9        3.29       15.37     27.46 o
   7  11   9      686.54      598.70     62.96 o
 -14  12   9     1064.50      874.01    100.00 o
 -13  12   9      210.82      126.54     46.54 o
 -12  12   9     1376.50     1446.14    153.70 o
 -11  12   9        4.71       19.71     21.31 o
 -10  12   9        1.65        3.88     22.60 o
  -9  12   9        0.31        9.22     20.91 o
  -8  12   9     1047.07     1123.60     85.24 o
  -7  12   9      829.70      963.42     66.43 o
  -6  12   9      537.36      479.34     52.39 o
  -5  12   9      433.65      388.19     40.19 o
  -4  12   9     2579.07     2569.31     97.50 o
  -3  12   9      678.02      699.50     99.06 o
  -2  12   9     4949.85     4738.28    121.02 o
  -1  12   9       15.79       45.97     16.59 o
   0  12   9     7267.69     7505.76    427.06 o
   1  12   9     4881.80     5309.89    231.07 o
   2  12   9      726.14      704.61     86.65 o
   3  12   9      190.65      207.60     28.24 o
   4  12   9     2833.86     2818.24    112.66 o
   5  12   9     1380.98     1379.00    133.22 o
   6  12   9       87.80      154.87     57.37 o
 -14  13   9        8.04       34.04     42.82 o
 -13  13   9      293.03      280.44     65.00 o
 -12  13   9      221.66      214.78     53.66 o
 -11  13   9     1607.46     1677.78    127.92 o
 -10  13   9      209.22      292.99     53.52 o
  -9  13   9       17.38       33.38     30.17 o
  -8  13   9      305.23      280.65     40.04 o
  -7  13   9      223.09      279.57     38.73 o
  -6  13   9     3447.62     3532.17    152.59 o
  -5  13   9      387.20      451.60     45.01 o
  -4  13   9      329.63      378.94     55.39 o
  -3  13   9        2.16       37.09     19.51 o
  -2  13   9      357.18      375.31     35.35 o
  -1  13   9      512.92      507.98     56.34 o
   0  13   9       72.87      106.06     87.22 o
   1  13   9      243.90      278.88     56.11 o
   2  13   9      491.09      494.68     74.75 o
   3  13   9        3.28       81.47     42.37 o
   4  13   9      620.10      492.55    129.25 o
   5  13   9      926.75     1090.24    119.28 o
   6  13   9       12.71       17.79     70.29 o
 -13  14   9      163.82      191.69     59.39 o
 -12  14   9     1310.61     1272.47    116.18 o
 -11  14   9       23.95       24.49     36.55 o
 -10  14   9       53.62       92.84     40.80 o
  -9  14   9       51.43       54.40     34.31 o
  -8  14   9      257.43      290.13     42.45 o
  -7  14   9      665.54      798.03     62.47 o
  -6  14   9       15.28        0.97     20.90 o
  -5  14   9      798.77      848.47     61.16 o
  -4  14   9       35.85       30.48     21.27 o
  -3  14   9        7.90       29.74     19.58 o
  -2  14   9      419.96      433.40     38.87 o
  -1  14   9       60.04       56.47     19.02 o
   0  14   9     1286.09     1525.30    193.25 o
   1  14   9      265.62      273.39    118.96 o
   2  14   9      602.84      543.84     79.90 o
   3  14   9      124.53       89.34     46.46 o
   4  14   9      366.15      328.68     69.54 o
   5  14   9        2.37       19.04     47.16 o
 -12  15   9      568.87      685.85    201.19 o
 -11  15   9      812.66      694.91     84.85 o
 -10  15   9       12.56       63.80     47.43 o
  -9  15   9      411.08      444.52     65.25 o
  -8  15   9     1183.76     1135.01     97.26 o
  -7  15   9        2.81       13.63     28.75 o
  -6  15   9     2329.88     2435.16    103.18 o
  -5  15   9        0.75       14.46     22.07 o
  -4  15   9      998.52     1034.51     85.26 o
  -3  15   9      186.48      239.05     33.83 o
  -2  15   9     1129.77     1165.26     63.66 o
  -1  15   9       79.80       84.65     45.20 o
   0  15   9     2739.27     2963.11    325.79 o
   1  15   9        1.56        6.77     74.88 o
   2  15   9      277.36      226.43     60.92 o
   3  15   9       36.29       34.54     48.14 o
   4  15   9      206.13      200.47     63.00 o
 -11  16   9      163.54      166.72     69.77 o
 -10  16   9       37.46       80.05     43.91 o
  -9  16   9       81.70       93.93     42.44 o
  -8  16   9       81.03       89.10     61.36 o
  -7  16   9     1196.54     1263.01    195.48 o
  -6  16   9       56.41       77.04     43.61 o
  -5  16   9      333.87      334.84     52.05 o
  -4  16   9      118.35      192.92    106.15 o
  -3  16   9       78.73      104.36     35.47 o
  -2  16   9      115.47      158.91     32.20 o
  -1  16   9       87.23      103.89     48.99 o
   0  16   9     3082.28     2991.25    188.67 o
   1  16   9      205.15      155.76     55.94 o
   2  16   9      157.42       96.62     50.23 o
   3  16   9       26.93       55.10     77.11 o
  -9  17   9      430.59      472.96    127.72 o
  -8  17   9      996.30      976.59    232.04 o
  -7  17   9        2.17        6.54     41.44 o
  -6  17   9     1789.84     1659.90    110.67 o
  -5  17   9      154.64      248.68     87.81 o
  -4  17   9      958.56     1022.73     86.66 o
  -3  17   9       47.87      137.60     38.02 o
  -2  17   9      549.99      662.04    129.30 o
  -1  17   9        0.74       -7.41     57.95 o
   0  17   9     1161.05      914.89    147.52 o
   1  17   9       26.16       14.93     63.12 o
   2  17   9        3.84       69.94     70.06 o
  -7  18   9     1543.57     1540.00    121.21 o
  -6  18   9       16.59       25.81     34.03 o
  -5  18   9      591.87      693.82     77.23 o
  -4  18   9       20.31        5.62     33.13 o
  -3  18   9       35.37      106.03     68.06 o
  -2  18   9      420.91      382.27     98.27 o
  -1  18   9      175.12      201.48     91.34 o
   0  18   9     2408.58     2515.56    260.37 o
 -17   0  10     5366.88     5297.73    248.90 o
 -16   0  10       24.92       30.44     39.92 o
 -15   0  10     2945.24     2716.95    222.05 o
 -14   0  10       25.10       80.00     36.46 o
 -13   0  10     4309.28     4451.79    197.07 o
 -12   0  10     3205.85     3560.07    270.01 o
 -11   0  10     7026.90     7134.15    214.87 o
 -10   0  10     2668.35     2669.14    127.17 o
  -9   0  10       66.53       64.67     35.56 o
  -8   0  10    13736.60    13783.28    434.34 o
  -7   0  10     5304.19     5650.42    203.48 o
  -6   0  10      155.50      159.76     28.97 o
  -5   0  10     2644.05     2695.23    116.20 o
  -4   0  10      153.85      117.11     24.48 o
  -3   0  10      445.73      424.99     42.13 o
  -2   0  10     9318.03     9922.28    362.93 o
  -1   0  10    16046.18    15667.86    474.03 o
   0   0  10     5172.07     5263.27    186.41 o
   1   0  10     7585.24     7638.20    255.45 o
   2   0  10     7367.60     7219.26    246.46 o
   3   0  10     1993.68     1837.56     94.04 o
   4   0  10     8131.55     7757.67    269.05 o
   5   0  10     2163.47     2053.94    169.86 o
   6   0  10      823.46      840.13    120.37 o
   7   0  10      315.60      237.57     76.99 o
   8   0  10     1715.12     1702.35    192.66 o
   9   0  10        0.57       31.86     58.07 o
 -17   1  10      426.24      434.04     53.95 o
 -16   1  10     1530.22     1726.37    150.05 o
 -15   1  10     3467.33     3467.50    157.21 o
 -14   1  10     2349.97     2196.39    202.30 o
 -13   1  10     4262.37     4305.50    135.52 o
 -12   1  10     7667.74     7321.79    173.54 o
 -11   1  10       37.88       46.02     15.70 o
 -10   1  10      522.45      562.68     45.56 o
  -9   1  10     5359.09     5252.63    141.21 o
  -8   1  10    31170.21    30721.34    735.11 o
  -7   1  10     2326.82     2570.75     80.75 o
  -6   1  10    12326.26    12559.44    277.72 o
  -5   1  10      799.68      781.21     45.37 o
  -4   1  10    16594.47    15558.69    332.80 o
  -3   1  10     5378.64     5530.52    121.94 o
  -2   1  10    12195.96    12027.04    326.00 o
  -1   1  10     1138.18     1255.13     59.05 o
   0   1  10       12.76       19.91     13.32 o
   1   1  10       36.58       25.37     16.68 o
   2   1  10        1.78       12.42     12.77 o
   3   1  10      493.55      515.24     36.84 o
   4   1  10      263.36      348.12     40.83 o
   5   1  10      801.37      844.87    100.50 o
   6   1  10       70.35       75.38     36.40 o
   7   1  10        1.42       42.60     37.55 o
   8   1  10     2614.03     2673.86    163.69 o
   9   1  10       25.16       51.82     47.56 o
 -17   2  10     1332.27     1378.00     92.01 o
 -16   2  10      626.67      715.92    101.22 o
 -15   2  10        1.28       19.13     24.64 o
 -14   2  10    17117.97    17567.97    408.48 o
 -13   2  10      766.93      796.02     58.36 o
 -12   2  10     7253.16     7427.40    175.34 o
 -11   2  10     2215.67     2118.23     65.89 o
 -10   2  10    11241.77    11025.97    232.48 o
  -9   2  10      165.37      154.57     23.58 o
  -8   2  10    21637.52    21845.38    464.09 o
  -7   2  10     5427.59     5392.80    138.50 o
  -6   2  10     4630.92     4587.35    120.00 o
  -5   2  10     7705.64     7378.49    173.83 o
  -4   2  10     1502.75     1464.11     47.27 o
  -3   2  10      510.79      555.61     30.27 o
  -2   2  10     3765.85     3498.78     84.76 o
  -1   2  10    24233.32    23739.28    440.38 o
   0   2  10     7958.00     8201.26    174.95 o
   1   2  10     6220.26     6234.90    135.84 o
   2   2  10      475.51      359.81     39.30 o
   3   2  10     3054.82     3102.87    167.28 o
   4   2  10    10076.91    10338.86    286.56 o
   5   2  10     1979.54     1961.27     93.34 o
   6   2  10     3329.13     3273.53    309.39 o
   7   2  10      762.77      871.36     93.93 o
   8   2  10     2364.03     2289.97    159.24 o
   9   2  10       14.97       35.07     48.06 o
 -17   3  10      516.39      522.62     58.47 o
 -16   3  10      723.55      790.37     67.38 o
 -15   3  10     6089.96     6264.01    334.11 o
 -14   3  10      150.76      188.22     34.27 o
 -13   3  10      389.23      466.22     45.27 o
 -12   3  10     4725.02     4865.19    128.69 o
 -11   3  10     3970.25     4072.13    152.68 o
 -10   3  10      719.74      707.93     43.39 o
  -9   3  10      571.09      583.46     42.08 o
  -8   3  10    26137.17    26104.70    548.10 o
  -7   3  10      841.96      948.57     49.42 o
  -6   3  10     3943.72     3848.17    105.11 o
  -5   3  10    10983.42    10988.82    240.32 o
  -4   3  10    16326.80    15673.74    299.69 o
  -3   3  10    10993.77    11111.60    218.57 o
  -2   3  10     6354.00     6234.72    132.55 o
  -1   3  10      322.59      354.79     17.00 o
   0   3  10      294.96      303.57     28.75 o
   1   3  10       27.47       33.55     15.43 o
   2   3  10      125.06      149.52     24.10 o
   3   3  10      334.50      440.23     44.79 o
   4   3  10      910.13      917.79    136.47 o
   5   3  10      771.73      761.43     98.68 o
   6   3  10      236.63      337.94     57.58 o
   7   3  10      120.33      130.98     45.10 o
   8   3  10     3608.86     3286.51    176.31 o
   9   3  10        9.09       34.64     47.90 o
 -17   4  10     1100.30     1026.09     80.31 o
 -16   4  10        3.24       36.33     27.25 o
 -15   4  10      575.54      558.26     54.88 o
 -14   4  10     2200.41     2150.74    137.45 o
 -13   4  10        4.27       19.44     20.00 o
 -12   4  10     4082.79     4257.25    117.69 o
 -11   4  10      144.16      113.78     24.81 o
 -10   4  10       20.47       39.24     26.31 o
  -9   4  10      906.63      923.15     47.43 o
  -8   4  10    18989.17    19379.90    416.52 o
  -7   4  10     6390.44     6448.67    166.11 o
  -6   4  10      362.57      287.60     26.40 o
  -5   4  10    12519.05    12183.04    239.20 o
  -4   4  10     2492.11     2295.51     54.44 o
  -3   4  10      447.15      498.64     28.11 o
  -2   4  10      735.08      859.01     45.07 o
  -1   4  10    27268.75    26159.04    544.04 o
   0   4  10     9418.76     9667.12    223.53 o
   1   4  10     5914.47     6017.49    152.98 o
   2   4  10      757.51      821.79     49.32 o
   3   4  10     1268.06     1239.98     75.04 o
   4   4  10     9621.07     9677.27    587.52 o
   5   4  10     2357.03     2456.99    121.36 o
   6   4  10     2494.70     2363.21    189.21 o
   7   4  10      154.32      149.26     50.35 o
   8   4  10     1987.66     1858.32    141.96 o
 -17   5  10       23.79       70.85     35.20 o
 -16   5  10      561.61      680.02     63.44 o
 -15   5  10     2209.01     2582.90    116.47 o
 -14   5  10     4017.33     3821.45    154.78 o
 -13   5  10     1586.69     1495.94     82.14 o
 -12   5  10     3956.38     3747.35    108.25 o
 -11   5  10      441.95      395.93     38.85 o
 -10   5  10     3859.94     3703.10    113.48 o
  -9   5  10      413.60      471.23     34.03 o
  -8   5  10    23101.67    22844.04    484.84 o
  -7   5  10      128.93      190.00     23.66 o
  -6   5  10     3365.09     3369.71     84.53 o
  -5   5  10     7977.03     7951.84    215.76 o
  -4   5  10    15972.45    15622.23    337.17 o
  -3   5  10     6040.21     6160.42    151.09 o
  -2   5  10    10297.82    10539.63    238.07 o
  -1   5  10     1673.67     1631.15     58.69 o
   0   5  10     1369.05     1297.24     54.81 o
   1   5  10      391.28      426.83     34.06 o
   2   5  10      322.98      327.82     31.68 o
   3   5  10      510.09      458.27     45.89 o
   4   5  10     1814.93     1958.63    105.14 o
   5   5  10       67.64      140.95     32.66 o
   6   5  10        1.62        3.70     25.54 o
   7   5  10      454.04      571.27    101.86 o
   8   5  10     3827.81     4016.10    197.53 o
 -17   6  10      453.13      656.98     76.84 o
 -16   6  10      321.43      395.39     51.56 o
 -15   6  10        1.16       -1.63     23.51 o
 -14   6  10     4463.34     4705.94    149.96 o
 -13   6  10       36.47       18.06     22.68 o
 -12   6  10     6979.30     7271.98    173.94 o
 -11   6  10      556.53      501.54     43.28 o
 -10   6  10      300.85      389.54     36.83 o
  -9   6  10      625.25      593.90     48.13 o
  -8   6  10    20322.46    20355.32    436.07 o
  -7   6  10     7420.48     7422.21    179.38 o
  -6   6  10     2136.72     2188.49     61.91 o
  -5   6  10    10730.72    10498.38    238.82 o
  -4   6  10     4383.45     4527.96    148.87 o
  -3   6  10      731.52      749.42     41.25 o
  -2   6  10      324.45      337.66     28.79 o
  -1   6  10    20291.35    20109.65    426.48 o
   0   6  10     9181.55     9067.72    211.13 o
   1   6  10     1436.65     1444.79     78.05 o
   2   6  10       26.65       71.68     22.21 o
   3   6  10      430.13      454.04     79.37 o
   4   6  10     5990.31     5989.80    190.56 o
   5   6  10     2049.52     2225.95    105.24 o
   6   6  10     2389.49     2293.13    110.76 o
   7   6  10       74.71      148.55     38.99 o
   8   6  10      881.07      959.53    101.60 o
 -16   7  10      448.79      493.25     55.29 o
 -15   7  10     1740.95     1742.45    106.48 o
 -14   7  10      476.44      532.41     52.64 o
 -13   7  10       39.63       57.03     23.33 o
 -12   7  10     5144.85     5091.51    134.47 o
 -11   7  10       71.95       70.92     24.79 o
 -10   7  10     2103.13     2010.81     80.36 o
  -9   7  10     1877.26     1705.39    106.35 o
  -8   7  10    22127.41    22282.56    423.65 o
  -7   7  10     1266.60     1318.49     54.82 o
  -6   7  10     2180.57     2257.57     53.34 o
  -5   7  10     8597.20     8222.78    194.38 o
  -4   7  10    15996.19    15345.67    333.50 o
  -3   7  10     1970.13     1774.75     60.92 o
  -2   7  10     9779.98    10118.03    229.65 o
  -1   7  10      964.80      878.95     42.88 o
   0   7  10     4187.44     4145.10    112.21 o
   1   7  10      281.38      260.63     28.11 o
   2   7  10     1368.52     1235.57     89.11 o
   3   7  10      862.94      918.05     83.40 o
   4   7  10     3747.39     3826.64    139.38 o
   5   7  10       18.19       50.73     27.46 o
   6   7  10      682.51      731.61     67.91 o
   7   7  10       46.87       43.91     32.81 o
   8   7  10     4273.36     4009.20    277.71 o
 -16   8  10      252.60      243.76     49.86 o
 -15   8  10       49.91       79.14     31.73 o
 -14   8  10     6866.37     6841.61    209.98 o
 -13   8  10      551.57      562.43     50.72 o
 -12   8  10     3411.11     3541.66    147.84 o
 -11   8  10      503.45      518.57     82.65 o
 -10   8  10     2530.65     2351.50     85.52 o
  -9   8  10       10.11        7.85     17.05 o
  -8   8  10     9972.14     9746.78    204.25 o
  -7   8  10     5071.45     4780.63    130.82 o
  -6   8  10       15.49       53.92     17.48 o
  -5   8  10     8621.87     8582.79    202.51 o
  -4   8  10     2859.73     2657.26     81.08 o
  -3   8  10      998.81      963.47     43.35 o
  -2   8  10      203.95      214.20     22.43 o
  -1   8  10    19886.41    19792.12    420.17 o
   0   8  10     9382.69     9397.19    217.20 o
   1   8  10      179.20      194.64     38.84 o
   2   8  10       52.61       47.36     29.64 o
   3   8  10     1649.91     1894.27     91.58 o
   4   8  10     6382.39     6448.76    203.63 o
   5   8  10      530.06      590.66     57.91 o
   6   8  10     3212.54     3054.52    183.03 o
   7   8  10      176.30      250.72     48.82 o
 -16   9  10     1723.60     1877.54    353.29 o
 -15   9  10     4042.00     4279.59    214.82 o
 -14   9  10       82.74      150.09     38.32 o
 -13   9  10     1673.89     1840.88    113.78 o
 -12   9  10     8302.58     8282.57    193.38 o
 -11   9  10      944.08      942.54     73.92 o
 -10   9  10      685.85      749.76     61.52 o
  -9   9  10      252.95      258.39     37.01 o
  -8   9  10    17426.63    17281.80    443.38 o
  -7   9  10      163.78      250.11     28.84 o
  -6   9  10     2264.29     2179.15     82.12 o
  -5   9  10     3368.81     3477.55    100.48 o
  -4   9  10     5411.47     5525.37    140.28 o
  -3   9  10     1947.12     1923.94     64.17 o
  -2   9  10     3482.91     3466.23     95.89 o
  -1   9  10       56.93       68.48     15.77 o
   0   9  10      127.37      144.98     19.82 o
   1   9  10       23.18       39.34     19.20 o
   2   9  10      198.59      184.80     29.76 o
   3   9  10       16.02       -3.73     20.04 o
   4   9  10      451.74      547.21     53.59 o
   5   9  10      239.91      295.36     44.32 o
   6   9  10       31.65       23.39     30.98 o
   7   9  10      221.09      158.34     83.34 o
 -15  10  10      300.94      290.65     64.43 o
 -14  10  10     3279.05     3127.45    179.91 o
 -13  10  10     1308.59     1346.03     92.04 o
 -12  10  10      708.11      737.64     57.26 o
 -11  10  10     1473.29     1495.07     93.78 o
 -10  10  10     1666.38     1620.50    113.47 o
  -9  10  10       16.84       15.49     28.20 o
  -8  10  10      659.14      654.81     54.53 o
  -7  10  10     1757.76     1759.63     87.53 o
  -6  10  10      661.07      666.77     57.09 o
  -5  10  10     3197.20     3156.89     94.52 o
  -4  10  10      690.86      714.75     61.32 o
  -3  10  10      299.42      308.44     46.81 o
  -2  10  10     2884.49     2981.27     85.41 o
  -1  10  10     6909.66     7163.05    204.97 o
   0  10  10     1845.28     1788.47     86.82 o
   1  10  10     5341.00     5615.49    171.90 o
   2  10  10      854.97      840.23     57.01 o
   3  10  10      200.45      250.50     37.49 o
   4  10  10     3621.03     3801.24    154.11 o
   5  10  10     3955.84     4089.07    151.48 o
   6  10  10     2260.76     2422.66    120.87 o
 -15  11  10      845.96      983.66    109.68 o
 -14  11  10      284.96      348.68     68.71 o
 -13  11  10      152.22      156.27     47.53 o
 -12  11  10     6301.16     6449.03    182.27 o
 -11  11  10       28.73       78.34     25.60 o
 -10  11  10      319.44      285.59     46.98 o
  -9  11  10      496.03      529.72     52.18 o
  -8  11  10    14127.41    13887.68    369.71 o
  -7  11  10      261.03      207.33     34.71 o
  -6  11  10     1962.50     1732.39     81.55 o
  -5  11  10        2.30       29.59     15.85 o
  -4  11  10     4386.75     4345.52    197.48 o
  -3  11  10     3679.19     3816.31    127.52 o
  -2  11  10     2221.88     2365.15    104.00 o
  -1  11  10     2501.27     2501.80     92.03 o
   0  11  10        5.15        4.10     16.09 o
   1  11  10      738.98      748.90     68.11 o
   2  11  10      154.51      202.34     29.57 o
   3  11  10      427.22      451.95     48.94 o
   4  11  10       82.75       66.60     29.25 o
   5  11  10       98.55      101.11     33.55 o
   6  11  10       77.14       48.53     31.87 o
 -14  12  10     2362.90     2347.32    168.24 o
 -13  12  10     1078.23      981.72    102.91 o
 -12  12  10     3073.53     2822.93    156.11 o
 -11  12  10      668.82      634.08     58.51 o
 -10  12  10      970.85     1015.00     75.62 o
  -9  12  10      246.92      190.73     35.56 o
  -8  12  10    10219.39    10045.45    284.20 o
  -7  12  10     2193.29     2322.82    107.21 o
  -6  12  10      131.05      103.43     50.01 o
  -5  12  10     3021.22     3052.50    122.64 o
  -4  12  10     2296.34     2216.58     90.41 o
  -3  12  10       60.53       72.52     16.66 o
  -2  12  10      498.79      513.00     41.02 o
  -1  12  10     5416.23     5548.46    168.35 o
   0  12  10     5094.78     5214.68    159.89 o
   1  12  10     1047.12     1125.40     62.48 o
   2  12  10      115.05      113.43     45.69 o
   3  12  10      502.98      526.99     79.23 o
   4  12  10     4628.71     4806.20    441.10 o
   5  12  10     1097.47     1262.46    144.70 o
 -13  13  10     1135.01     1107.89    227.99 o
 -12  13  10      878.10      970.54     99.33 o
 -11  13  10      670.53      538.28     73.98 o
 -10  13  10      395.30      353.21     47.27 o
  -9  13  10      283.72      294.43     43.62 o
  -8  13  10     7533.05     7256.18    221.85 o
  -7  13  10       33.81       26.72     24.15 o
  -6  13  10     1200.80     1149.79     74.49 o
  -5  13  10      780.99      806.29     60.38 o
  -4  13  10     5463.37     5190.90    164.91 o
  -3  13  10      716.63      872.30     88.74 o
  -2  13  10     2710.17     2760.83    114.47 o
  -1  13  10       21.66       32.65     16.70 o
   0  13  10      358.16      295.31     58.37 o
   1  13  10        2.99       31.43     39.69 o
   2  13  10      524.84      533.98     77.58 o
   3  13  10       11.84      -28.36     33.33 o
   4  13  10      404.59      399.73     77.86 o
   5  13  10       95.10      135.02     57.91 o
 -13  14  10       23.37       51.26     43.26 o
 -12  14  10     2051.29     2195.47    154.66 o
 -11  14  10      557.49      637.67    171.50 o
 -10  14  10      503.79      467.09    114.20 o
  -9  14  10        7.10       27.50     31.81 o
  -8  14  10     4370.05     4598.05    231.49 o
  -7  14  10      872.86      855.01    128.63 o
  -6  14  10        4.20       32.32     25.87 o
  -5  14  10     2366.06     2504.38    151.55 o
  -4  14  10      121.28      118.67     27.61 o
  -3  14  10        2.97       30.97     22.05 o
  -2  14  10       12.87       42.30     20.42 o
  -1  14  10     5810.02     5546.68    241.53 o
   0  14  10     2247.84     2485.31    167.21 o
   1  14  10      664.19      514.64     77.65 o
   2  14  10       15.76        7.45     38.34 o
   3  14  10      828.81     1136.44    118.97 o
   4  14  10     3635.75     3501.36    441.93 o
 -12  15  10     1848.71     1830.14    181.09 o
 -11  15  10       48.35        4.16     79.99 o
 -10  15  10     1045.31     1186.47    109.10 o
  -9  15  10      431.95      602.26     75.48 o
  -8  15  10     6213.27     5967.99    240.38 o
  -7  15  10        3.74        4.84     31.15 o
  -6  15  10      585.78      609.95     66.64 o
  -5  15  10     1267.67     1342.19     90.30 o
  -4  15  10     2328.14     2372.47    143.60 o
  -3  15  10     1946.61     2030.63     99.92 o
  -2  15  10     2169.79     2390.63    150.51 o
  -1  15  10       60.55       42.32     39.75 o
   0  15  10       14.78       51.95     41.19 o
   1  15  10      435.98      418.36     77.29 o
   2  15  10      640.92      749.43    181.38 o
   3  15  10       12.22       21.62     47.13 o
 -10  16  10        3.81       13.18     48.20 o
  -9  16  10      136.65      179.37     50.95 o
  -8  16  10     4069.55     4075.84    187.15 o
  -7  16  10     1062.64     1202.01    370.57 o
  -6  16  10      319.10      280.27     57.36 o
  -5  16  10     1481.93     1461.12     97.58 o
  -4  16  10     1192.35     1295.74     76.21 o
  -3  16  10      181.22      191.77     48.17 o
  -2  16  10        8.11       15.98     36.56 o
  -1  16  10     2957.88     2996.43    334.19 o
   0  16  10     3461.02     3112.42    307.86 o
   1  16  10     2335.38     2518.33    323.44 o
   2  16  10        3.22        1.90     45.39 o
  -9  17  10      800.20      796.18     92.25 o
  -8  17  10     3597.67     3670.30    178.17 o
  -7  17  10      513.41      386.32     82.52 o
  -6  17  10      394.90      341.72     55.56 o
  -5  17  10       40.26       59.82     34.94 o
  -4  17  10     1748.12     1897.13    110.42 o
  -3  17  10     2425.27     2472.18    247.21 o
  -2  17  10      789.13      678.26    133.65 o
  -1  17  10      252.13      205.95     89.93 o
   0  17  10      391.56      373.10    106.62 o
  -6  18  10      138.51      215.70     53.56 o
  -5  18  10      678.54      577.73     70.13 o
  -4  18  10      386.13      513.22    120.25 o
  -3  18  10       16.84       31.27     67.12 o
 -17   1  11       11.86       24.02     30.27 o
 -16   1  11      193.10      221.98     40.42 o
 -15   1  11       13.47      -16.20     22.80 o
 -14   1  11      183.87      219.26     36.05 o
 -13   1  11      144.40      145.04     32.27 o
 -12   1  11      544.30      487.78     36.24 o
 -11   1  11      508.43      517.82     38.95 o
 -10   1  11      807.78      818.24     52.15 o
  -9   1  11      477.99      482.14     38.78 o
  -8   1  11       63.77       77.88     22.07 o
  -7   1  11     1544.88     1503.22    103.09 o
  -6   1  11       11.49        5.81     12.34 o
  -5   1  11      293.79      269.98     25.99 o
  -4   1  11      324.31      375.15     29.64 o
  -3   1  11      851.05      836.35     42.15 o
  -2   1  11      467.37      499.13     35.21 o
  -1   1  11        8.14       26.07     13.44 o
   0   1  11      412.83      414.19     31.24 o
   1   1  11       86.43      106.89     24.38 o
   2   1  11      129.71      169.03     59.54 o
   3   1  11       59.41       91.56     31.50 o
   4   1  11       15.32      -19.06     26.12 o
   5   1  11     1552.60     1332.45    108.91 o
   6   1  11        2.30       18.62     35.13 o
   7   1  11        9.61       42.84     43.43 o
   8   1  11       78.43       30.92     44.23 o
 -17   2  11        2.60       -4.61     29.29 o
 -16   2  11       28.72       32.76     26.92 o
 -15   2  11        1.22      -21.55     21.55 o
 -14   2  11     1057.57      985.46     86.20 o
 -13   2  11        8.36       22.91     20.43 o
 -12   2  11      472.02      439.97     38.01 o
 -11   2  11        0.04        6.97     15.36 o
 -10   2  11       78.76       81.50     20.76 o
  -9   2  11      138.64      122.03     30.81 o
  -8   2  11     1944.18     1891.33     69.25 o
  -7   2  11        2.41       -9.40     11.82 o
  -6   2  11      687.03      695.24     47.80 o
  -5   2  11     1193.39     1272.24     52.95 o
  -4   2  11     1181.81     1307.06     51.93 o
  -3   2  11       20.33       40.99     23.50 o
  -2   2  11       18.40       20.91     12.20 o
  -1   2  11      773.07      847.92     49.74 o
   0   2  11        0.25       22.28     12.20 o
   1   2  11      474.85      424.29     52.24 o
   2   2  11      222.54      199.01     32.02 o
   3   2  11       29.84       12.16     22.14 o
   4   2  11      479.50      443.04     65.38 o
   5   2  11       83.67       93.44     40.09 o
   6   2  11       76.27      137.68     45.69 o
   7   2  11        7.06       30.52     41.50 o
   8   2  11      464.38      383.17     72.36 o
 -17   3  11        9.16      -10.62     28.81 o
 -16   3  11       66.25       33.95     31.15 o
 -15   3  11       14.16      -11.13     21.21 o
 -14   3  11       81.46       70.62     27.62 o
 -13   3  11        6.95        3.86     16.86 o
 -12   3  11      111.81       83.60     22.11 o
 -11   3  11      427.41      407.74     34.73 o
 -10   3  11      460.75      384.20     36.86 o
  -9   3  11      207.25      246.04     31.71 o
  -8   3  11        9.85       -1.64     13.88 o
  -7   3  11     2036.87     2058.16     71.01 o
  -6   3  11       21.25        9.36     11.88 o
  -5   3  11      110.36       97.26     17.58 o
  -4   3  11      212.66      184.73     21.19 o
  -3   3  11      384.63      372.21     24.89 o
  -2   3  11      267.37      346.37     29.67 o
  -1   3  11      205.97      225.79     29.20 o
   0   3  11      760.95      866.99     50.08 o
   1   3  11      209.08      225.60     32.85 o
   2   3  11        7.71       -2.07     18.70 o
   3   3  11      171.28      191.11     48.77 o
   4   3  11      481.27      440.26     48.01 o
   5   3  11       33.85       -0.17     29.48 o
   6   3  11      103.12       40.47     37.48 o
   7   3  11        0.73       -5.45     37.67 o
   8   3  11        2.67       50.30     45.00 o
 -17   4  11       88.57       66.51     34.36 o
 -16   4  11      301.71      275.35     43.84 o
 -15   4  11       93.42      101.27     31.25 o
 -14   4  11      228.80      353.00     59.72 o
 -13   4  11      232.72      201.75     29.11 o
 -12   4  11      307.32      258.17     30.75 o
 -11   4  11       35.97       15.98     16.43 o
 -10   4  11      359.27      320.04     30.15 o
  -9   4  11       68.10       61.33     19.03 o
  -8   4  11      120.84      119.79     33.75 o
  -7   4  11      607.63      587.35     39.61 o
  -6   4  11       54.63       57.24     15.90 o
  -5   4  11      250.12      273.50     22.79 o
  -4   4  11       15.55       15.25      9.01 o
  -3   4  11     2957.54     2886.16     87.64 o
  -2   4  11     1093.56     1197.14     56.01 o
  -1   4  11       79.10       65.21     18.27 o
   0   4  11       14.17       26.39     16.25 o
   1   4  11      139.62      137.95     23.38 o
   2   4  11     1035.82      978.68     73.82 o
   3   4  11       55.19       -4.04     24.61 o
   4   4  11      294.91      238.79     38.75 o
   5   4  11      248.27      289.93     58.03 o
   6   4  11       28.47       17.17     34.15 o
   7   4  11      239.81      224.38     58.58 o
 -17   5  11      327.95      316.64     48.53 o
 -16   5  11      221.54      219.28     42.06 o
 -15   5  11        8.16       19.20     24.48 o
 -14   5  11        4.50       13.73     22.30 o
 -13   5  11        0.31       -2.29     17.03 o
 -12   5  11      155.96      164.61     25.90 o
 -11   5  11       95.67       62.10     24.89 o
 -10   5  11      363.26      304.37     29.87 o
  -9   5  11      266.96      278.43     30.31 o
  -8   5  11      333.89      382.75     34.53 o
  -7   5  11      748.28      813.88     46.29 o
  -6   5  11        0.18       12.66     12.90 o
  -5   5  11      183.89      185.97     23.46 o
  -4   5  11      637.84      585.53     55.36 o
  -3   5  11       15.42       11.93     14.03 o
  -2   5  11      103.84       94.70     19.33 o
  -1   5  11        0.84       13.92     16.66 o
   0   5  11      220.89      249.31     43.20 o
   1   5  11      257.39      269.35     56.09 o
   2   5  11      193.01      206.55     34.22 o
   3   5  11       10.40       28.88     23.70 o
   4   5  11       10.66       19.45     25.96 o
   5   5  11      299.88      316.31     46.16 o
   6   5  11      425.03      341.00     60.15 o
   7   5  11      106.72       38.96     40.87 o
 -17   6  11       21.03       23.00     31.31 o
 -16   6  11      164.55      168.03     36.98 o
 -15   6  11       68.77       94.66     31.07 o
 -14   6  11      575.40      592.34     72.79 o
 -13   6  11        1.82        4.00     18.13 o
 -12   6  11       16.35        5.99     18.83 o
 -11   6  11       62.44       84.17     22.91 o
 -10   6  11       10.02        1.86     14.32 o
  -9   6  11      119.29      137.43     21.95 o
  -8   6  11      151.61      125.09     22.87 o
  -7   6  11      119.60      123.30     22.79 o
  -6   6  11      659.49      555.26     49.51 o
  -5   6  11      398.44      385.36     32.52 o
  -4   6  11      149.45      136.56     27.40 o
  -3   6  11     1954.58     1988.71     68.21 o
  -2   6  11       79.50       66.20     17.92 o
  -1   6  11       42.70       33.17     16.15 o
   0   6  11      122.61      183.33     24.78 o
   1   6  11       48.83       33.55     20.53 o
   2   6  11       73.45      100.79     27.39 o
   3   6  11      294.02      301.91     41.86 o
   4   6  11       97.28       42.55     28.05 o
   5   6  11       15.82       42.21     29.80 o
   6   6  11      169.37      199.94     51.48 o
   7   6  11      320.28      147.63     52.88 o
 -16   7  11      136.13       75.75     32.40 o
 -15   7  11      138.53      101.99     32.59 o
 -14   7  11      241.22      192.48     41.77 o
 -13   7  11      139.02      119.43     25.97 o
 -12   7  11       11.80        0.70     18.00 o
 -11   7  11        0.02        1.63     17.58 o
 -10   7  11     1322.92     1313.96     74.45 o
  -9   7  11      105.58       97.20     20.06 o
  -8   7  11      414.73      389.30     33.98 o
  -7   7  11      600.00      512.33     40.91 o
  -6   7  11       65.93       65.61     18.75 o
  -5   7  11        5.11      -11.94     13.45 o
  -4   7  11     1045.46     1163.06     68.40 o
  -3   7  11        0.00        3.55     13.07 o
  -2   7  11     1280.32     1377.15     56.39 o
  -1   7  11       65.47       86.26     18.40 o
   0   7  11      574.69      669.99     51.44 o
   1   7  11      770.64      695.46     65.18 o
   2   7  11     2215.89     2094.41    109.57 o
   3   7  11      832.43      902.44     67.14 o
   4   7  11     1025.51     1064.48     99.95 o
   5   7  11       49.72       84.32     32.69 o
   6   7  11     1656.42     1614.41    149.09 o
   7   7  11       18.95       55.26     42.31 o
 -16   8  11      392.78      389.61     75.95 o
 -15   8  11       49.22       73.78     35.50 o
 -14   8  11      980.46      998.38    139.33 o
 -13   8  11       13.36      -11.46     21.67 o
 -12   8  11        5.75       -9.07     22.38 o
 -11   8  11      183.78      197.80     30.80 o
 -10   8  11      633.28      618.58     46.36 o
  -9   8  11      189.38      126.88     28.76 o
  -8   8  11      242.09      259.16     30.56 o
  -7   8  11        4.40       -0.16     25.92 o
  -6   8  11       46.68       19.12     16.60 o
  -5   8  11      109.69      115.28     23.48 o
  -4   8  11       12.61       25.40     14.64 o
  -3   8  11      959.35      963.86     47.04 o
  -2   8  11       33.45       47.58     16.88 o
  -1   8  11     1212.54     1208.18     64.56 o
   0   8  11      133.41      155.44     27.95 o
   1   8  11      169.25      142.65     36.98 o
   2   8  11        9.67       47.31     23.80 o
   3   8  11      424.17      362.07     49.82 o
   4   8  11      759.43      842.46     67.66 o
   5   8  11     1119.30     1120.46     81.42 o
   6   8  11        0.51       27.96     31.17 o
 -16   9  11       15.74       21.83     41.76 o
 -15   9  11       92.49      147.35     40.68 o
 -14   9  11       30.23       81.04     34.80 o
 -13   9  11       75.55       87.12     26.86 o
 -12   9  11       24.55       23.56     22.71 o
 -11   9  11       28.15        4.31     23.13 o
 -10   9  11     1195.15     1191.87     78.95 o
  -9   9  11      281.40      283.99     38.46 o
  -8   9  11      742.74      844.84     71.66 o
  -7   9  11      440.67      438.55     37.08 o
  -6   9  11      201.99      156.30     27.90 o
  -5   9  11      375.50      370.06     38.29 o
  -4   9  11     1287.55     1266.84     67.63 o
  -3   9  11        4.63       16.03     17.37 o
  -2   9  11      271.98      226.86     39.01 o
  -1   9  11     1070.68     1098.44     66.70 o
   0   9  11        5.76        6.48     17.80 o
   1   9  11      319.88      326.41     42.28 o
   2   9  11        1.72        8.00     20.83 o
   3   9  11      104.97       87.82     29.18 o
   4   9  11      134.96      155.56     34.58 o
   5   9  11      365.94      328.91     48.15 o
   6   9  11      344.36      263.52     46.94 o
 -15  10  11       19.13       55.55     43.48 o
 -14  10  11     1087.04     1174.74    140.79 o
 -13  10  11      518.57      496.19     50.00 o
 -12  10  11       14.98        7.99     21.85 o
 -11  10  11        1.71      -20.05     20.40 o
 -10  10  11      362.05      487.80     70.31 o
  -9  10  11        5.95       20.36     26.94 o
  -8  10  11      121.49      100.91     31.79 o
  -7  10  11      268.00      288.23     31.91 o
  -6  10  11       36.11       10.61     15.55 o
  -5  10  11      691.89      673.94     52.37 o
  -4  10  11      258.24      287.58     35.19 o
  -3  10  11      833.54      836.12     74.15 o
  -2  10  11      847.48      875.76     62.61 o
  -1  10  11      435.59      473.51     41.51 o
   0  10  11      223.47      287.47     32.94 o
   1  10  11       66.41       76.44     24.46 o
   2  10  11     3343.33     3339.72    124.07 o
   3  10  11      641.82      616.38     56.51 o
   4  10  11        7.76       15.35     30.83 o
   5  10  11      125.08       93.30     34.86 o
 -15  11  11       24.09       16.78     41.60 o
 -14  11  11       38.49       20.86     39.52 o
 -13  11  11      191.94      144.77     34.89 o
 -12  11  11        8.14       34.16     24.91 o
 -11  11  11        4.70        9.81     25.77 o
 -10  11  11      679.51      676.47     61.36 o
  -9  11  11     2298.13     2270.30    101.85 o
  -8  11  11     1071.85     1070.99    154.10 o
  -7  11  11        8.39       -5.08     19.41 o
  -6  11  11      103.75       86.85     21.55 o
  -5  11  11      893.22      791.78     58.54 o
  -4  11  11      821.49      783.71     55.84 o
  -3  11  11      337.78      306.27     59.42 o
  -2  11  11     2896.11     2691.40    100.91 o
  -1  11  11       78.87       98.01     23.45 o
   0  11  11       13.40       58.71     21.28 o
   1  11  11      273.79      295.09     51.57 o
   2  11  11     1138.34     1188.10    125.12 o
   3  11  11      939.39     1016.55     70.03 o
   4  11  11      173.89      153.59     55.86 o
   5  11  11      374.38      300.07     70.18 o
 -14  12  11     1722.27     1941.75    188.43 o
 -13  12  11      168.74      118.94     64.18 o
 -12  12  11       86.04       -7.95     37.26 o
 -11  12  11        1.39        2.76     25.62 o
 -10  12  11     1555.31     1626.79    193.47 o
  -9  12  11       25.80       31.00     25.18 o
  -8  12  11       37.24       26.39     25.06 o
  -7  12  11       62.81       82.38     27.54 o
  -6  12  11       51.47       83.16     26.50 o
  -5  12  11     1126.87     1165.62     68.88 o
  -4  12  11      555.65      555.79     38.57 o
  -3  12  11      316.29      354.88     37.72 o
  -2  12  11      225.07      264.07     31.53 o
  -1  12  11       77.59       54.87     20.77 o
   0  12  11       18.92       21.09     16.95 o
   1  12  11      154.49      152.09     50.97 o
   2  12  11      900.32      967.14    255.85 o
   3  12  11       28.91       -4.93     62.48 o
   4  12  11      689.13      690.09    182.91 o
 -13  13  11      422.49      406.62     98.51 o
 -12  13  11        0.54      -30.36     30.36 o
 -11  13  11        5.96      -12.06     33.27 o
 -10  13  11      792.92      734.86     67.25 o
  -9  13  11     1322.90     1369.81    116.62 o
  -8  13  11      809.87      875.87     68.86 o
  -7  13  11      147.71      157.45     33.10 o
  -6  13  11       55.39       39.58     23.71 o
  -5  13  11      114.21      106.24     27.69 o
  -4  13  11      728.31      809.17     58.55 o
  -3  13  11        0.98       15.45     15.78 o
  -2  13  11     1324.93     1346.80     68.54 o
  -1  13  11     1252.17     1303.66    116.96 o
   0  13  11        2.01       43.10     38.69 o
   1  13  11       67.25       76.87     45.86 o
   2  13  11      835.69      943.04    124.84 o
   3  13  11       35.88       60.69     47.09 o
 -12  14  11       38.43       75.93     40.98 o
 -11  14  11       98.62       98.74     62.65 o
 -10  14  11      720.92      642.01    148.94 o
  -9  14  11      147.37      135.32     35.82 o
  -8  14  11       72.48       72.66     30.07 o
  -7  14  11        4.66       51.65     27.41 o
  -6  14  11        3.51       17.37     24.40 o
  -5  14  11      516.84      470.10     48.55 o
  -4  14  11      292.03      306.32     69.13 o
  -3  14  11      876.23      814.46     91.31 o
  -2  14  11      437.76      552.40     78.65 o
  -1  14  11     1519.16     1599.15    132.23 o
   0  14  11       84.33       70.73     50.72 o
   1  14  11        1.69       37.16     79.76 o
   2  14  11     2015.91     2023.89    412.60 o
   3  14  11     1413.28     1319.02    133.82 o
 -11  15  11        7.73       10.90     37.05 o
 -10  15  11      551.19      436.37     68.12 o
  -9  15  11      365.14      347.52     61.99 o
  -8  15  11     1224.34     1250.20    104.08 o
  -7  15  11      649.37      740.51     72.41 o
  -6  15  11       25.08       45.37     27.07 o
  -5  15  11       64.59      110.90     32.57 o
  -4  15  11     1162.53     1233.59    121.79 o
  -3  15  11       85.23       91.30     27.10 o
  -2  15  11      241.93      293.57     60.94 o
  -1  15  11        0.06       51.07     84.46 o
   0  15  11      133.48      107.16     49.45 o
   1  15  11      206.06      210.93     64.15 o
 -10  16  11     1364.09     1278.00    115.05 o
  -9  16  11      481.35      662.56     82.34 o
  -8  16  11      200.37      190.21     50.12 o
  -7  16  11        0.44      -12.50     32.27 o
  -6  16  11      713.11      693.14     75.04 o
  -5  16  11      291.24      213.31     62.01 o
  -4  16  11      235.89      280.38     40.24 o
  -3  16  11     1221.78     1301.15    120.08 o
  -2  16  11     1219.10     1278.31    121.78 o
  -1  16  11      676.86      646.48     88.48 o
   0  16  11       69.64      115.96     52.12 o
  -8  17  11     1305.96     1376.54    115.68 o
  -7  17  11      618.46      753.82    120.49 o
  -6  17  11       17.92       65.38     39.20 o
  -5  17  11      188.36      222.72     59.89 o
  -4  17  11     2580.58     2610.19    258.02 o
  -3  17  11       43.58       31.15     61.83 o
  -2  17  11      436.55      345.48    105.79 o
 -17   0  12      836.26      737.34     98.95 o
 -16   0  12     7647.62     7244.71    300.14 o
 -15   0  12     2413.18     2402.49    398.38 o
 -14   0  12     3749.02     3572.60    246.68 o
 -13   0  12      623.99      537.78     56.69 o
 -12   0  12    16120.70    15617.12    511.32 o
 -11   0  12      462.09      472.84     61.15 o
 -10   0  12    19173.61    18656.07    583.54 o
  -9   0  12      564.93      457.67     73.70 o
  -8   0  12    10984.54    10930.20    360.25 o
  -7   0  12     3368.17     3428.24    143.76 o
  -6   0  12     4763.85     4683.65    178.23 o
  -5   0  12     5227.68     4861.93    233.39 o
  -4   0  12     7703.26     7618.73    258.66 o
  -3   0  12     5528.18     5437.72    280.06 o
  -2   0  12        6.69      -11.03     18.17 o
  -1   0  12     8457.76     8070.74    407.90 o
   0   0  12     4431.87     4347.01    166.84 o
   1   0  12     9423.43     9609.34    317.53 o
   2   0  12     6890.51     6379.41    346.30 o
   3   0  12     7812.71     7409.50    394.85 o
   4   0  12      194.86      212.88     70.29 o
   5   0  12      335.61      285.65     81.23 o
   6   0  12     4044.69     4292.44    287.29 o
   7   0  12      836.16      916.30    142.47 o
 -17   1  12     4726.99     4662.47    161.61 o
 -16   1  12      137.27       80.10     31.49 o
 -15   1  12     1450.62     1597.53     91.69 o
 -14   1  12      735.07      786.26     61.03 o
 -13   1  12     1595.12     1616.72     86.18 o
 -12   1  12      205.55      229.70     27.04 o
 -11   1  12     2849.75     2893.75     99.57 o
 -10   1  12    11724.87    11627.40    273.83 o
  -9   1  12     1591.40     1413.62    137.30 o
  -8   1  12     1611.02     1615.83     64.39 o
  -7   1  12       65.86       75.03     19.17 o
  -6   1  12    17341.80    17007.53    369.10 o
  -5   1  12     1295.87     1335.80     71.31 o
  -4   1  12     8543.13     8263.53    194.91 o
  -3   1  12      283.80      292.47     34.70 o
  -2   1  12     2710.65     2722.32     83.32 o
  -1   1  12     2151.00     2134.80     70.90 o
   0   1  12     1484.50     1575.93     88.91 o
   1   1  12      487.88      533.08     47.75 o
   2   1  12      163.22      152.76     41.33 o
   3   1  12      363.18      349.24     56.46 o
   4   1  12       34.71       45.22     32.91 o
   5   1  12     1401.75     1201.89    107.05 o
   6   1  12     1395.09     1524.03    184.20 o
   7   1  12     1127.14     1162.68    116.05 o
 -17   2  12        7.16       33.50     31.77 o
 -16   2  12      478.87      660.25    102.02 o
 -15   2  12     3812.44     3919.69    136.82 o
 -14   2  12     1263.93     1366.53    144.96 o
 -13   2  12     2375.40     2316.76     84.62 o
 -12   2  12      690.00      650.30     53.71 o
 -11   2  12       91.01       96.23     23.63 o
 -10   2  12    11749.94    12100.40    283.46 o
  -9   2  12      108.96      135.04     25.19 o
  -8   2  12     8336.75     8035.00    196.87 o
  -7   2  12      783.56      786.57     67.67 o
  -6   2  12     4136.26     4182.85    115.48 o
  -5   2  12      900.71      850.27     50.93 o
  -4   2  12     1625.56     1672.10     71.65 o
  -3   2  12     3246.21     3148.60     91.36 o
  -2   2  12       32.25       67.30     17.16 o
  -1   2  12     3391.77     3244.89    108.21 o
   0   2  12     1439.14     1416.09    107.07 o
   1   2  12     7737.15     7442.59    217.41 o
   2   2  12     5192.23     5087.81    165.26 o
   3   2  12     5820.85     6008.14    239.48 o
   4   2  12       50.28       44.17     43.26 o
   5   2  12       42.28       91.31     43.55 o
   6   2  12     2130.21     1951.85    145.44 o
   7   2  12      686.57      801.43     96.95 o
 -17   3  12     3095.23     3008.97    142.67 o
 -16   3  12      417.19      446.97     52.65 o
 -15   3  12     2535.48     2687.69    111.88 o
 -14   3  12     1802.09     1862.40    133.38 o
 -13   3  12      233.80      188.83     28.56 o
 -12   3  12      516.14      492.46     55.69 o
 -11   3  12     5387.37     5249.13    158.25 o
 -10   3  12    11441.02    11194.63    265.92 o
  -9   3  12     1980.53     1936.10     73.49 o
  -8   3  12     1584.77     1514.53     82.17 o
  -7   3  12        2.36        7.91     14.42 o
  -6   3  12    15630.25    15468.28    338.63 o
  -5   3  12      879.69      899.71     47.58 o
  -4   3  12    19676.00    19643.02    518.26 o
  -3   3  12      258.34      294.33     25.47 o
  -2   3  12     6262.51     5986.95    151.98 o
  -1   3  12      786.07      806.11     57.49 o
   0   3  12     6969.42     7000.19    206.38 o
   1   3  12      721.81      698.78     56.59 o
   2   3  12      464.97      502.73     50.01 o
   3   3  12      100.07       79.35     27.82 o
   4   3  12      411.85      379.04     96.63 o
   5   3  12     1461.58     1448.31    118.66 o
   6   3  12     2370.90     2338.03    148.85 o
   7   3  12      497.32      524.81     82.37 o
 -17   4  12        4.84       45.08     30.31 o
 -16   4  12     3181.67     3230.25    126.57 o
 -15   4  12     1849.60     1842.62    133.55 o
 -14   4  12     2237.53     2221.95    133.97 o
 -13   4  12     1996.49     2016.38     88.47 o
 -12   4  12     2430.87     2393.13     92.07 o
 -11   4  12        2.44       32.49     16.81 o
 -10   4  12    11854.21    11024.95    329.34 o
  -9   4  12        6.25        3.72     14.75 o
  -8   4  12      581.92      569.40     58.76 o
  -7   4  12     1135.67     1100.59     66.19 o
  -6   4  12     7443.15     7144.65    174.09 o
  -5   4  12       62.29       81.13     17.13 o
  -4   4  12      376.87      263.06     38.95 o
  -3   4  12     4492.17     4426.76    133.73 o
  -2   4  12     1306.06     1287.48     60.98 o
  -1   4  12      160.38      158.27     24.64 o
   0   4  12      865.16      954.58     64.56 o
   1   4  12     7007.63     6733.79    203.82 o
   2   4  12     5004.94     4825.33    161.75 o
   3   4  12     2609.30     2717.87    274.44 o
   4   4  12      249.12      302.54     54.23 o
   5   4  12        1.55       62.08     38.81 o
   6   4  12     1219.82     1097.17    106.14 o
 -17   5  12     3000.27     3121.80    132.17 o
 -16   5  12      340.98      263.26     46.06 o
 -15   5  12      136.48      131.05     34.37 o
 -14   5  12     2663.43     2688.83    105.19 o
 -13   5  12      232.87      191.79     29.14 o
 -12   5  12       32.71       61.12     22.19 o
 -11   5  12      111.57      165.12     25.37 o
 -10   5  12    10001.10    10198.99    220.40 o
  -9   5  12       36.14       43.41     18.65 o
  -8   5  12      103.08      144.15     26.17 o
  -7   5  12     2927.81     2858.31     88.89 o
  -6   5  12    10094.17     9997.87    230.14 o
  -5   5  12      124.71      189.18     15.73 o
  -4   5  12     9402.75     9625.74    226.39 o
  -3   5  12     1137.64     1164.07     56.38 o
  -2   5  12     5829.31     6090.98    157.14 o
  -1   5  12     3056.47     3045.35    126.95 o
   0   5  12     4359.50     4536.21    150.84 o
   1   5  12      644.86      708.63     58.22 o
   2   5  12     1184.84     1184.31     76.87 o
   3   5  12       66.49       71.88     29.81 o
   4   5  12      951.78      979.79    117.40 o
   5   5  12     1345.02     1345.71    112.69 o
   6   5  12     2944.06     2927.53    169.05 o
 -16   6  12     3921.20     3891.07    141.28 o
 -15   6  12     1302.41     1240.82     81.55 o
 -14   6  12      485.18      637.12     50.70 o
 -13   6  12      224.74      240.78     32.20 o
 -12   6  12     2481.02     2552.60     95.61 o
 -11   6  12        7.24       39.14     19.84 o
 -10   6  12     3988.12     4210.14    112.50 o
  -9   6  12       37.17       34.68     17.68 o
  -8   6  12     1549.47     1645.92     90.70 o
  -7   6  12     2139.01     2167.28     72.74 o
  -6   6  12     2800.16     2807.36    105.92 o
  -5   6  12       84.64      103.80     20.43 o
  -4   6  12     1922.05     1978.91     71.18 o
  -3   6  12     5836.36     5769.22    155.06 o
  -2   6  12      922.48      990.59     63.69 o
  -1   6  12     1074.35     1082.68     68.26 o
   0   6  12      101.35       67.64     27.81 o
   1   6  12     5880.82     6076.13    190.39 o
   2   6  12     5166.42     5147.45    171.76 o
   3   6  12     4352.35     4231.13    152.67 o
   4   6  12      877.46      893.59     94.10 o
   5   6  12       10.78       -4.72     35.28 o
   6   6  12     1852.85     1942.41    141.94 o
 -16   7  12      137.68      198.74     48.25 o
 -15   7  12     1219.67     1198.73     96.87 o
 -14   7  12     2298.38     2327.85    103.94 o
 -13   7  12      546.46      523.92     44.47 o
 -12   7  12      198.49      242.31     47.64 o
 -11   7  12     1417.50     1281.79     98.94 o
 -10   7  12     9170.47     9390.63    233.65 o
  -9   7  12      172.38      147.10     25.35 o
  -8   7  12       72.08      100.75     28.57 o
  -7   7  12      628.23      680.38     55.14 o
  -6   7  12     7858.56     8244.12    235.58 o
  -5   7  12       47.60       28.00     16.61 o
  -4   7  12     9068.14     8657.02    244.50 o
  -3   7  12       96.67      135.92     26.57 o
  -2   7  12     2974.80     3084.54    113.61 o
  -1   7  12     2065.54     2060.43    116.40 o
   0   7  12     3480.02     3566.02    128.33 o
   1   7  12      414.58      466.73     48.26 o
   2   7  12      220.02      270.74     40.81 o
   3   7  12        7.96       24.12     30.12 o
   4   7  12      175.69      168.06     91.95 o
   5   7  12      277.89      226.78     53.06 o
   6   7  12     1716.29     1675.30    130.77 o
 -16   8  12     1472.14     1393.93    105.34 o
 -15   8  12     1512.49     1888.29    119.21 o
 -14   8  12     1740.90     1984.25    102.23 o
 -13   8  12      445.47      399.32     45.66 o
 -12   8  12      736.21      732.83     66.20 o
 -11   8  12       48.25       89.42     29.88 o
 -10   8  12     7244.25     6994.31    216.91 o
  -9   8  12        6.03        2.40     16.27 o
  -8   8  12     1523.60     1442.82     84.31 o
  -7   8  12     2659.82     2489.75    104.94 o
  -6   8  12     2673.15     2700.90    115.35 o
  -5   8  12        3.39       15.37     18.55 o
  -4   8  12     1091.13      920.53     61.74 o
  -3   8  12     3966.22     4092.56    137.74 o
  -2   8  12      313.92      394.02     40.73 o
  -1   8  12      610.81      658.39     53.66 o
   0   8  12      336.80      422.39     44.45 o
   1   8  12     2807.07     2711.30    109.28 o
   2   8  12     3725.26     3938.39    301.54 o
   3   8  12     5175.00     5184.53    176.70 o
   4   8  12      264.55      257.93     43.89 o
   5   8  12        1.79       45.01     31.38 o
 -15   9  12       43.92       71.53     36.80 o
 -14   9  12     1138.65     1203.86     92.43 o
 -13   9  12       32.53       34.61     24.82 o
 -12   9  12       10.86       34.85     27.48 o
 -11   9  12       11.56       37.57     25.64 o
 -10   9  12     9640.33     9797.13    283.23 o
  -9   9  12      497.45      462.93     60.49 o
  -8   9  12      102.99      145.08     25.78 o
  -7   9  12     1445.64     1220.59     85.35 o
  -6   9  12    11134.13    10499.57    290.47 o
  -5   9  12      266.34      213.79     32.83 o
  -4   9  12     5137.28     5191.33    165.61 o
  -3   9  12        4.59       -4.06     18.87 o
  -2   9  12     4806.78     4691.29    157.87 o
  -1   9  12     1835.79     1895.05     96.07 o
   0   9  12     2127.17     2232.38    100.63 o
   1   9  12      516.55      623.45     54.04 o
   2   9  12      668.78      770.35     62.14 o
   3   9  12       91.65       62.23     29.82 o
   4   9  12      171.70      104.48     41.37 o
   5   9  12      286.81      327.69     92.45 o
 -15  10  12     1290.80     1284.15    125.42 o
 -14  10  12     1307.95     1406.57    100.66 o
 -13  10  12      676.80      624.13     55.74 o
 -12  10  12     2720.12     2637.82    119.90 o
 -11  10  12      378.83      320.36     45.63 o
 -10  10  12     6818.00     6451.48    207.41 o
  -9  10  12       20.55       72.92     28.82 o
  -8  10  12       13.30       29.47     20.90 o
  -7  10  12     2317.54     2030.45     78.47 o
  -6  10  12     3264.54     2889.21    151.46 o
  -5  10  12        0.73       -9.70     18.57 o
  -4  10  12       48.51       48.15     21.98 o
  -3  10  12     2431.95     2426.36     97.48 o
  -2  10  12      728.00      844.11     60.57 o
  -1  10  12      152.33      171.39     50.62 o
   0  10  12      233.20      271.71     36.63 o
   1  10  12     2105.49     2151.71    173.17 o
   2  10  12     4201.30     4459.86    207.81 o
   3  10  12     2090.84     2286.24    109.75 o
   4  10  12      227.74      165.82     39.28 o
 -14  11  12      732.88      705.74     91.06 o
 -13  11  12      849.53      750.32     62.19 o
 -12  11  12      106.20      146.81     37.89 o
 -11  11  12     2697.66     2491.91    133.74 o
 -10  11  12     6082.33     6226.24    203.53 o
  -9  11  12      433.59      407.29     68.85 o
  -8  11  12      297.16      289.05     40.74 o
  -7  11  12      182.39      189.37     28.57 o
  -6  11  12     5192.90     5253.54    144.65 o
  -5  11  12      264.08      274.54     37.54 o
  -4  11  12     3684.07     3787.23    133.09 o
  -3  11  12       17.79       46.55     20.89 o
  -2  11  12     1285.06     1380.86     72.28 o
  -1  11  12     1779.49     1796.15    117.12 o
   0  11  12     1677.80     1685.91     82.31 o
   1  11  12      135.80      143.57     55.79 o
   2  11  12        3.56       -0.72     37.02 o
   3  11  12        1.82       -1.86     40.01 o
   4  11  12      458.60      490.30    107.09 o
 -14  12  12     2103.27     2241.00    165.25 o
 -13  12  12     1132.67     1007.01    103.43 o
 -12  12  12      947.75      853.37     75.67 o
 -11  12  12      570.03      511.96     59.13 o
 -10  12  12     2820.89     3423.90    137.39 o
  -9  12  12      195.27      164.07     36.45 o
  -8  12  12       21.89       20.12     23.78 o
  -7  12  12      756.95      800.07     63.96 o
  -6  12  12      161.16      245.78     37.12 o
  -5  12  12      287.32      280.85     34.54 o
  -4  12  12        3.20        0.23     19.90 o
  -3  12  12     1288.36     1303.53     69.99 o
  -2  12  12       35.85       81.52     25.84 o
  -1  12  12     1760.22     1769.82     83.71 o
   0  12  12      312.84      239.09     56.96 o
   1  12  12     2330.04     2697.07    171.48 o
   2  12  12     2165.30     2517.83    180.74 o
   3  12  12     4096.04     4152.25    305.04 o
 -13  13  12       13.03      -11.15     39.60 o
 -12  13  12        2.81       17.82     40.58 o
 -11  13  12      964.93     1114.82    105.55 o
 -10  13  12     6607.25     6857.62    306.47 o
  -9  13  12      471.64      361.79     48.30 o
  -8  13  12      333.29      285.10     48.39 o
  -7  13  12        4.54       -4.66     23.89 o
  -6  13  12     2890.18     2992.05    119.37 o
  -5  13  12       68.17       92.21     29.77 o
  -4  13  12     3005.60     2942.71     93.30 o
  -3  13  12       41.33       40.86     21.78 o
  -2  13  12      326.74      435.93     41.21 o
  -1  13  12      747.40      920.29    101.80 o
   0  13  12     1087.60     1179.85    116.44 o
   1  13  12      141.05      185.28     59.02 o
   2  13  12       71.25       60.62     69.00 o
 -12  14  12       72.89       48.37     41.68 o
 -11  14  12      400.67      436.71     70.57 o
 -10  14  12      632.02      530.20     74.34 o
  -9  14  12       96.24       99.76     34.61 o
  -8  14  12      586.37      521.12     74.95 o
  -7  14  12      300.30      331.39     45.38 o
  -6  14  12      663.54      746.21     70.32 o
  -5  14  12      100.77      109.64     31.00 o
  -4  14  12      297.77      453.15     47.30 o
  -3  14  12      358.01      515.68     92.21 o
  -2  14  12      531.52      651.14     89.11 o
  -1  14  12      988.02      978.19    106.52 o
   0  14  12        6.69       39.60     42.64 o
   1  14  12     1094.43     1160.97    128.25 o
 -10  15  12     3034.82     2858.27    212.59 o
  -9  15  12      103.02      151.44     58.95 o
  -8  15  12      168.92      171.90     56.31 o
  -7  15  12      616.65      608.61    156.47 o
  -6  15  12     2049.60     2328.61    111.13 o
  -5  15  12      299.14      341.78     43.96 o
  -4  15  12     2379.50     2285.70    105.32 o
  -3  15  12      160.46      211.39     74.11 o
  -2  15  12     1329.83     1289.22    134.24 o
  -1  15  12     1092.50     1114.93    117.03 o
   0  15  12     1611.16     1828.73    152.26 o
  -9  16  12       35.38       21.48     36.95 o
  -8  16  12       85.92       80.13     52.31 o
  -7  16  12      861.33     1085.62    202.07 o
  -6  16  12     1155.71     1302.29    134.59 o
  -5  16  12       79.83       78.57     32.67 o
  -4  16  12      155.38      126.04     55.39 o
  -3  16  12     1056.94     1079.54    112.56 o
  -2  16  12      120.58      205.32     58.96 o
 -17   1  13       23.98       28.22     31.97 o
 -16   1  13      149.30      172.76     38.59 o
 -15   1  13       17.31       21.22     24.13 o
 -14   1  13        4.65       20.42     23.78 o
 -13   1  13      242.11      198.57     27.50 o
 -12   1  13      348.99      320.61     37.74 o
 -11   1  13       94.70       96.27     28.83 o
 -10   1  13        1.78      -10.82     15.72 o
  -9   1  13     2740.88     2686.78     91.61 o
  -8   1  13        6.36      -14.07     14.07 o
  -7   1  13      106.03       84.41     20.29 o
  -6   1  13      206.84      231.84     27.80 o
  -5   1  13     4656.08     4593.44    125.15 o
  -4   1  13      453.95      461.79     61.73 o
  -3   1  13        0.27       -4.46     13.23 o
  -2   1  13      324.70      385.76     32.65 o
  -1   1  13     1382.73     1430.08     74.87 o
   0   1  13      646.40      735.52     55.44 o
   1   1  13        0.09       24.11     28.26 o
   2   1  13        9.17       -7.11     31.39 o
   3   1  13       10.42       39.43     36.66 o
   4   1  13      273.06      287.40     73.17 o
   5   1  13        0.92       59.20     44.01 o
   6   1  13       21.83      -35.13     37.28 o
 -17   2  13       60.05       45.73     31.58 o
 -16   2  13        2.11       24.79     26.88 o
 -15   2  13      127.25      131.45     63.66 o
 -14   2  13       18.32       11.06     18.89 o
 -13   2  13       22.82       13.34     17.46 o
 -12   2  13      263.16      276.46     31.54 o
 -11   2  13      152.22      155.60     27.70 o
 -10   2  13       12.72        9.54     16.66 o
  -9   2  13       86.08       84.93     21.28 o
  -8   2  13      981.06      824.21     50.43 o
  -7   2  13      268.11      248.54     28.47 o
  -6   2  13       84.17      106.90     20.60 o
  -5   2  13     1558.87     1427.92     74.72 o
  -4   2  13      744.45      740.65     44.28 o
  -3   2  13      132.87      160.22     21.88 o
  -2   2  13        0.70       15.84     18.68 o
  -1   2  13     1319.85     1343.50     76.51 o
   0   2  13      125.59      154.86     31.32 o
   1   2  13        1.65       21.98     23.54 o
   2   2  13        2.22       28.80     33.62 o
   3   2  13      160.07      109.23     40.03 o
   4   2  13        3.65      -14.62     32.67 o
   5   2  13       27.35       -6.32     36.55 o
   6   2  13       82.94       20.62     51.08 o
 -17   3  13        1.19       23.56     29.33 o
 -16   3  13       20.38       63.47     31.53 o
 -15   3  13        1.99        5.82     23.23 o
 -14   3  13      336.54      338.52     37.44 o
 -13   3  13      120.89       87.07     21.72 o
 -12   3  13       34.92       51.17     19.72 o
 -11   3  13       78.25       56.11     20.66 o
 -10   3  13      359.38      353.03     36.70 o
  -9   3  13       79.74       58.41     19.94 o
  -8   3  13       94.65      105.34     21.31 o
  -7   3  13       94.48       48.18     18.32 o
  -6   3  13      252.59      284.50     28.56 o
  -5   3  13      663.64      638.14     64.10 o
  -4   3  13       16.79       23.25     14.13 o
  -3   3  13      179.20      195.25     35.99 o
  -2   3  13       57.07       53.79     26.67 o
  -1   3  13     1419.56     1325.98     78.02 o
   0   3  13        0.29       13.98     21.99 o
   1   3  13       23.29       48.03     26.42 o
   2   3  13       58.37       32.33     32.17 o
   3   3  13       64.81       70.16     38.73 o
   4   3  13       14.21       39.94     38.75 o
   5   3  13        5.00      -22.82     34.46 o
 -17   4  13       21.24       -7.51     29.71 o
 -16   4  13      363.03      347.86     47.04 o
 -15   4  13        8.10       22.73     26.30 o
 -14   4  13      162.74      178.67     30.89 o
 -13   4  13       31.04       58.62     23.91 o
 -12   4  13      218.82      228.09     28.84 o
 -11   4  13       84.21      113.95     25.30 o
 -10   4  13      488.94      462.01     40.53 o
  -9   4  13      156.33      111.35     22.80 o
  -8   4  13      141.07      108.84     22.07 o
  -7   4  13      414.30      447.20     51.55 o
  -6   4  13      434.55      430.94     34.37 o
  -5   4  13        1.50       10.82     18.29 o
  -4   4  13      293.27      223.88     32.44 o
  -3   4  13      205.18      133.79     27.72 o
  -2   4  13      175.60      111.66     37.35 o
  -1   4  13      410.83      475.36     46.64 o
   0   4  13       24.46       28.09     23.02 o
   1   4  13       69.86       61.69     25.71 o
   2   4  13       31.02       16.51     26.15 o
   3   4  13      739.34      684.55     79.24 o
   4   4  13       29.76       14.61     35.11 o
   5   4  13        5.66       15.54     36.25 o
 -16   5  13        0.18       -9.85     27.30 o
 -15   5  13        3.58        6.45     25.10 o
 -14   5  13      270.05      252.45     34.04 o
 -13   5  13       56.71       49.95     24.80 o
 -12   5  13      463.70      446.36     54.59 o
 -11   5  13      150.27      129.82     23.19 o
 -10   5  13       62.66       81.71     22.15 o
  -9   5  13      607.12      646.11     46.54 o
  -8   5  13      263.76      275.21     33.53 o
  -7   5  13        2.74      -16.15     21.35 o
  -6   5  13       18.24       14.75     18.91 o
  -5   5  13      831.56      844.39     59.44 o
  -4   5  13      151.69      154.41     54.02 o
  -3   5  13      208.40      167.13     29.46 o
  -2   5  13       87.20       73.44     25.06 o
  -1   5  13      108.95      124.50     30.05 o
   0   5  13      456.39      421.89     46.71 o
   1   5  13      140.05      131.07     33.22 o
   2   5  13      358.16      322.49     59.47 o
   3   5  13      315.18      371.10     87.57 o
   4   5  13      140.03       85.12     42.46 o
   5   5  13        2.44       96.09     45.50 o
 -16   6  13      313.95      375.74     58.78 o
 -15   6  13        1.87      -15.82     27.10 o
 -14   6  13      168.42      133.78     31.93 o
 -13   6  13        6.12        0.90     23.54 o
 -12   6  13      419.04      358.20     48.28 o
 -11   6  13        0.04       -7.64     17.88 o
 -10   6  13       45.52       29.72     23.02 o
  -9   6  13        6.24       -0.87     19.54 o
  -8   6  13       14.90       32.84     21.55 o
  -7   6  13      474.17      424.25     45.10 o
  -6   6  13      111.33      125.09     27.72 o
  -5   6  13     1544.20     1498.33     79.15 o
  -4   6  13      142.61      124.32     27.63 o
  -3   6  13      108.12       94.19     25.82 o
  -2   6  13      236.62      200.56     32.49 o
  -1   6  13      624.83      557.59     59.47 o
   0   6  13      925.28     1039.22    136.35 o
   1   6  13      124.46      159.28     35.05 o
   2   6  13      359.20      296.25     44.05 o
   3   6  13        1.04       30.99     29.18 o
   4   6  13      512.97      506.87     71.44 o
   5   6  13      358.96      350.10     64.63 o
 -16   7  13        7.98       22.55     33.33 o
 -15   7  13       42.72       48.44     31.25 o
 -14   7  13        0.89        1.95     23.05 o
 -13   7  13       17.12        0.22     24.20 o
 -12   7  13      106.13      120.65     34.48 o
 -11   7  13      593.55      529.34     47.52 o
 -10   7  13        4.79       22.49     20.64 o
  -9   7  13     1040.15      923.14     75.22 o
  -8   7  13        0.36       27.79     21.79 o
  -7   7  13      420.74      419.16     45.48 o
  -6   7  13      302.00      322.75     39.97 o
  -5   7  13      251.73      202.43     34.10 o
  -4   7  13      910.05      864.15     61.82 o
  -3   7  13       25.74       54.54     23.44 o
  -2   7  13     1077.37      964.22     66.63 o
  -1   7  13      151.59      170.73     31.74 o
   0   7  13      569.74      522.45     51.83 o
   1   7  13      177.91      190.58     35.82 o
   2   7  13      235.41      280.13     53.64 o
   3   7  13        7.56      -24.05     24.05 o
   4   7  13      198.11      284.18     56.74 o
 -15   8  13      110.08       74.87     36.46 o
 -14   8  13       29.52       25.74     26.86 o
 -13   8  13       36.48       52.53     30.87 o
 -12   8  13      105.75      172.50     41.27 o
 -11   8  13       86.75       52.99     29.61 o
 -10   8  13      257.24      218.36     31.79 o
  -9   8  13        8.76       40.36     19.79 o
  -8   8  13      363.64      269.42     38.08 o
  -7   8  13      576.22      577.09     53.51 o
  -6   8  13      757.81      635.61     54.93 o
  -5   8  13      900.11      835.31     61.26 o
  -4   8  13      393.22      477.46     47.42 o
  -3   8  13      326.70      237.32     35.04 o
  -2   8  13      265.51      219.05     40.60 o
  -1   8  13       48.22       50.67     24.18 o
   0   8  13      177.88      200.40     36.19 o
   1   8  13      128.80      142.64     33.15 o
   2   8  13        9.33       24.50     26.96 o
   3   8  13       65.51      137.12     37.56 o
   4   8  13      820.45      981.79    190.20 o
 -15   9  13       50.65      101.57     38.49 o
 -14   9  13        7.51        3.42     25.21 o
 -13   9  13       71.39       86.93     34.36 o
 -12   9  13      265.23      225.82     42.02 o
 -11   9  13      422.33      457.33     58.50 o
 -10   9  13      211.12      289.97     44.61 o
  -9   9  13       86.11       80.94     23.80 o
  -8   9  13      184.45      198.35     35.56 o
  -7   9  13       69.49       38.26     23.66 o
  -6   9  13      766.71      812.02    108.33 o
  -5   9  13       13.95        4.31     19.24 o
  -4   9  13      338.55      316.62     39.67 o
  -3   9  13       16.11       -5.00     19.07 o
  -2   9  13      570.37      698.28     92.49 o
  -1   9  13      232.44      262.78     38.47 o
   0   9  13     2172.51     2140.64    101.39 o
   1   9  13      337.57      321.93     44.79 o
   2   9  13       74.10       95.76     32.26 o
   3   9  13       14.68       11.37     27.94 o
   4   9  13      920.98      867.85     74.98 o
 -14  10  13       68.07       76.25     32.64 o
 -13  10  13       23.18       16.85     29.89 o
 -12  10  13     1577.10     1490.89     98.77 o
 -11  10  13        0.28       -3.25     24.84 o
 -10  10  13       10.42        7.71     39.58 o
  -9  10  13       35.69       35.36     26.72 o
  -8  10  13     1459.56     1473.76     71.99 o
  -7  10  13       95.86       78.94     27.47 o
  -6  10  13      100.81       70.33     26.08 o
  -5  10  13      313.00      303.35     39.44 o
  -4  10  13      176.69      241.81     36.05 o
  -3  10  13      731.24      704.55     86.54 o
  -2  10  13      379.92      421.07     49.96 o
  -1  10  13        2.83       16.92     22.24 o
   0  10  13       93.38      116.53     31.21 o
   1  10  13      709.32      712.13     61.58 o
   2  10  13        0.69      -12.87     26.61 o
   3  10  13      143.83      170.23     51.26 o
 -14  11  13       15.04      -10.77     38.84 o
 -13  11  13      317.73      290.86     44.99 o
 -12  11  13        8.00       15.01     29.99 o
 -11  11  13      543.58      580.84     61.49 o
 -10  11  13      429.86      505.53     56.46 o
  -9  11  13      182.99      130.26     43.99 o
  -8  11  13      428.93      397.88     48.27 o
  -7  11  13       48.43       30.93     20.10 o
  -6  11  13     1419.26     1464.54     81.95 o
  -5  11  13      128.02      165.05     32.26 o
  -4  11  13      181.29      146.84     43.97 o
  -3  11  13      249.29      190.51     62.64 o
  -2  11  13      387.56      523.33    118.31 o
  -1  11  13       46.15       49.32     24.69 o
   0  11  13      418.41      419.53     60.29 o
   1  11  13       83.65       52.55     45.26 o
   2  11  13      129.76      133.73     54.75 o
 -13  12  13      102.06       83.90     45.94 o
 -12  12  13     1927.20     1960.70    117.07 o
 -11  12  13      111.78       99.43     35.74 o
 -10  12  13      279.57      270.90     46.67 o
  -9  12  13       87.65      106.90     32.64 o
  -8  12  13     1043.10     1011.55     75.13 o
  -7  12  13        3.91       17.68     24.49 o
  -6  12  13       28.40       25.00     20.37 o
  -5  12  13      656.78      773.64     65.57 o
  -4  12  13        0.40       28.44     22.52 o
  -3  12  13     1665.91     1636.55     84.18 o
  -2  12  13      102.76      127.61     48.00 o
  -1  12  13      256.39      360.08     80.46 o
   0  12  13        9.52       61.14     85.69 o
   1  12  13     1668.56     1506.15    137.36 o
   2  12  13       19.33       49.08     49.41 o
 -12  13  13      101.30      173.95     59.83 o
 -11  13  13      153.53      167.35     41.02 o
 -10  13  13      637.76      642.93     66.43 o
  -9  13  13      331.80      385.12     50.79 o
  -8  13  13      441.73      504.17     55.10 o
  -7  13  13       41.35       88.03     68.46 o
  -6  13  13     1448.86     1595.08     88.32 o
  -5  13  13      199.50      245.34     31.01 o
  -4  13  13       69.35       63.20     27.20 o
  -3  13  13        0.62       42.72     39.39 o
  -2  13  13      135.06      111.52    104.91 o
  -1  13  13       48.00      123.51     57.89 o
   0  13  13      140.32      245.64     66.48 o
   1  13  13     1103.27     1161.29    140.65 o
 -11  14  13       15.72       22.46     37.87 o
 -10  14  13        7.56       24.88     37.34 o
  -9  14  13      130.86      165.19     40.20 o
  -8  14  13     1730.15     1896.49    109.51 o
  -7  14  13      315.07      314.32     52.70 o
  -6  14  13      222.03      201.03     39.47 o
  -5  14  13      340.61      340.95     43.88 o
  -4  14  13     1142.28     1296.55     75.85 o
  -3  14  13      103.66      136.25     53.89 o
  -2  14  13      534.42      640.39     90.85 o
  -1  14  13       78.45      111.75     56.89 o
  -9  15  13      217.68      192.55     93.51 o
  -8  15  13       13.92       28.47     37.61 o
  -7  15  13      419.99      459.07     55.08 o
  -6  15  13      694.17      632.59     61.35 o
  -5  15  13      158.67      187.96     36.76 o
  -4  15  13      367.97      302.78     69.41 o
  -3  15  13       97.92       58.33     93.80 o
  -2  15  13      265.84      409.52     77.84 o
 -17   0  14     4549.97     4981.52    239.06 o
 -16   0  14      395.39      301.84     77.99 o
 -15   0  14     3666.61     3658.87    185.79 o
 -14   0  14      638.90      752.33     69.81 o
 -13   0  14     2222.95     2214.30    109.00 o
 -12   0  14     1924.41     1781.31    164.39 o
 -11   0  14     4510.09     4491.11    244.03 o
 -10   0  14     2159.63     2065.51    155.87 o
  -9   0  14       81.52       59.68     29.85 o
  -8   0  14     2344.42     2464.98    133.65 o
  -7   0  14       30.24       17.43     26.39 o
  -6   0  14     2104.45     2111.83    106.83 o
  -5   0  14       72.55       68.82     27.93 o
  -4   0  14       33.15       20.44     49.55 o
  -3   0  14      572.19      651.64     61.87 o
  -2   0  14        0.49      -34.09     34.09 o
  -1   0  14     5091.89     4924.97    289.99 o
   0   0  14     1486.98     1301.74    145.76 o
   1   0  14     4114.32     4410.93    276.01 o
   2   0  14        8.73        0.82     43.96 o
   3   0  14      570.16      648.64    114.38 o
   4   0  14     1049.58      867.16    134.83 o
 -17   1  14      755.81      726.08     71.87 o
 -16   1  14     2795.33     2847.17    172.96 o
 -15   1  14       72.59       87.42     30.00 o
 -14   1  14      270.65      329.45     34.48 o
 -13   1  14     3530.71     3398.05    106.58 o
 -12   1  14     4859.29     4854.28    148.73 o
 -11   1  14      557.04      552.76     46.68 o
 -10   1  14     1175.03     1178.28     70.38 o
  -9   1  14     5634.22     5486.27    151.59 o
  -8   1  14    14719.03    14112.26    321.11 o
  -7   1  14     1113.48     1072.85     59.11 o
  -6   1  14     8855.25     8504.71    206.93 o
  -5   1  14       63.03       64.60     19.48 o
  -4   1  14     3846.18     3816.29    110.23 o
  -3   1  14      158.10      249.85     55.23 o
  -2   1  14     9356.55     9103.43    256.23 o
  -1   1  14     1192.18     1443.72    133.77 o
   0   1  14      184.49      142.83     40.81 o
   1   1  14      274.76      298.63     65.42 o
   2   1  14     2638.09     2748.33    169.09 o
   3   1  14     1321.31     1315.60    114.88 o
   4   1  14       22.60        7.63     38.91 o
 -17   2  14     1839.23     1913.75    109.34 o
 -16   2  14      723.19      868.45     69.77 o
 -15   2  14      874.48      955.64     71.21 o
 -14   2  14     2208.31     2000.59     89.96 o
 -13   2  14     1246.28     1314.90     69.17 o
 -12   2  14     3417.27     3503.75    117.83 o
 -11   2  14     3489.93     3509.40    115.61 o
 -10   2  14     1172.40     1160.53     65.79 o
  -9   2  14      247.79      176.19     31.54 o
  -8   2  14     3414.44     3479.20    107.58 o
  -7   2  14      798.15      735.46     48.24 o
  -6   2  14     1669.22     1615.74     76.73 o
  -5   2  14      509.57      589.12     41.49 o
  -4   2  14       22.93       44.48     23.10 o
  -3   2  14     2187.43     2209.15     94.99 o
  -2   2  14     1650.46     1649.28     93.69 o
  -1   2  14     5208.96     5383.08    172.54 o
   0   2  14     2640.55     2427.12    184.91 o
   1   2  14     5881.54     5844.81    305.81 o
   2   2  14        4.65       69.71     39.12 o
   3   2  14      208.92      292.89     59.92 o
   4   2  14     1905.98     2030.09    168.10 o
 -17   3  14      203.39      218.13     43.51 o
 -16   3  14     1381.95     1671.13     98.47 o
 -15   3  14      768.02      835.09     83.38 o
 -14   3  14      226.23      305.94     39.05 o
 -13   3  14      204.12      158.01     30.07 o
 -12   3  14     3555.58     3434.00    104.23 o
 -11   3  14      963.56      870.18     58.33 o
 -10   3  14      292.54      301.09     34.68 o
  -9   3  14      556.72      545.01     43.03 o
  -8   3  14    11046.38    11471.16    308.64 o
  -7   3  14      318.32      258.99     29.24 o
  -6   3  14     4197.26     4085.05    140.57 o
  -5   3  14      474.91      434.08     45.22 o
  -4   3  14     1818.07     1693.85    111.40 o
  -3   3  14     2083.34     1960.38     91.68 o
  -2   3  14     5929.99     6066.19    189.10 o
  -1   3  14     1122.12     1192.22     85.20 o
   0   3  14       26.06       16.27     33.51 o
   1   3  14       33.67       49.28     35.25 o
   2   3  14     2175.97     2071.05    152.17 o
   3   3  14      677.10      702.64     87.22 o
   4   3  14        7.61        7.90     37.53 o
 -16   4  14      622.33      713.46     65.15 o
 -15   4  14       37.02       71.64     27.06 o
 -14   4  14     1727.92     1988.56     90.19 o
 -13   4  14      373.81      355.29     36.65 o
 -12   4  14     2614.36     2592.42     89.35 o
 -11   4  14     1967.32     1981.13     85.73 o
 -10   4  14      967.74      947.92     71.31 o
  -9   4  14      177.45      211.93     28.86 o
  -8   4  14     2760.58     2807.38    111.72 o
  -7   4  14      285.89      268.81     37.43 o
  -6   4  14     3005.88     3026.69    116.14 o
  -5   4  14      692.27      746.16     77.53 o
  -4   4  14      179.34      232.48     34.96 o
  -3   4  14      956.99      894.88     70.10 o
  -2   4  14      282.86      293.89     38.88 o
  -1   4  14     4216.91     4093.98    144.60 o
   0   4  14     3523.51     3611.07    135.24 o
   1   4  14     5292.19     5401.00    223.45 o
   2   4  14      210.09      191.96     73.88 o
   3   4  14      195.79      195.26     53.20 o
   4   4  14     1877.82     1925.96    142.76 o
 -16   5  14     1378.57     1609.73    113.95 o
 -15   5  14      563.72      669.43    107.52 o
 -14   5  14       26.80       34.14     25.41 o
 -13   5  14      517.16      523.44     58.50 o
 -12   5  14     3072.68     3259.78    142.64 o
 -11   5  14       30.06       51.42     27.22 o
 -10   5  14       48.33       97.72     30.87 o
  -9   5  14      640.53      632.82     57.92 o
  -8   5  14    11002.15    10676.10    316.82 o
  -7   5  14      686.92      763.94     70.48 o
  -6   5  14     9243.91     8822.90    253.69 o
  -5   5  14      276.31      212.02     34.19 o
  -4   5  14     4243.83     4367.38    148.61 o
  -3   5  14      244.45      260.17     37.86 o
  -2   5  14    16056.95    15862.20    416.11 o
  -1   5  14     1004.09     1024.91     72.57 o
   0   5  14     1556.06     1598.55     89.32 o
   1   5  14        0.12       16.24     26.33 o
   2   5  14     5106.14     5340.81    226.16 o
   3   5  14      245.35      261.83     58.48 o
   4   5  14      513.02      516.14     74.30 o
 -16   6  14      258.41      308.47     55.06 o
 -15   6  14      119.86       91.24     30.13 o
 -14   6  14      210.78      262.02     40.96 o
 -13   6  14      145.04      138.95     60.07 o
 -12   6  14     2957.39     2795.97    105.45 o
 -11   6  14     1292.82     1358.67     89.62 o
 -10   6  14     2212.60     1954.21    130.35 o
  -9   6  14       74.87       86.14     28.95 o
  -8   6  14     5296.68     5302.71    174.11 o
  -7   6  14      239.78      197.47     34.48 o
  -6   6  14     3349.53     3151.30    120.17 o
  -5   6  14      902.58      697.34     57.20 o
  -4   6  14     1363.43     1385.19     78.12 o
  -3   6  14      273.18      258.83     37.46 o
  -2   6  14      102.02      158.74     64.48 o
  -1   6  14     3532.25     3478.98    169.07 o
   0   6  14     3412.99     3589.91    136.14 o
   1   6  14     1469.02     1520.00     93.03 o
   2   6  14       71.46       50.52     36.70 o
   3   6  14      105.25      179.11    102.91 o
   4   6  14      961.92     1269.41    114.92 o
 -15   7  14        5.18       34.08     28.30 o
 -14   7  14       36.62       74.60     28.74 o
 -13   7  14       32.35       51.78     29.34 o
 -12   7  14     3289.59     3614.90    144.80 o
 -11   7  14      300.39      314.97     39.69 o
 -10   7  14       76.88       40.02     27.36 o
  -9   7  14       40.74       31.39     24.37 o
  -8   7  14     8718.62     9226.01    267.47 o
  -7   7  14      960.62      979.69    120.77 o
  -6   7  14     5091.30     5255.08    172.09 o
  -5   7  14     1344.06     1290.98     74.30 o
  -4   7  14     4234.37     4276.05    148.39 o
  -3   7  14      594.22      680.15     67.94 o
  -2   7  14     8143.12     8058.19    239.64 o
  -1   7  14      603.17      577.99     58.66 o
   0   7  14     1954.11     1997.09    194.99 o
   1   7  14      292.54      244.28     53.39 o
   2   7  14     2487.31     2496.44    116.72 o
   3   7  14      254.85      281.24     73.00 o
 -15   8  14      583.41      632.50     61.12 o
 -14   8  14     2969.17     3056.57    118.72 o
 -13   8  14      332.44      317.18     85.74 o
 -12   8  14      513.11      734.25     94.47 o
 -11   8  14     1515.90     1386.06     77.99 o
 -10   8  14      139.62       69.27     24.62 o
  -9   8  14       72.63      100.94     30.79 o
  -8   8  14     1205.04     1242.06     81.57 o
  -7   8  14        2.13       66.47     36.25 o
  -6   8  14       75.63       55.30     43.40 o
  -5   8  14      488.04      519.32     50.53 o
  -4   8  14      279.15      286.53     40.08 o
  -3   8  14      232.18      240.54     36.75 o
  -2   8  14       85.14       84.27     28.78 o
  -1   8  14     2450.28     2650.84    114.57 o
   0   8  14     1850.94     1905.46    178.98 o
   1   8  14     3420.81     3345.54    133.76 o
   2   8  14      114.66      104.22     42.29 o
   3   8  14        8.67       28.04     39.10 o
 -15   9  14      182.41      206.33     41.63 o
 -14   9  14      799.65      769.96     64.30 o
 -13   9  14     1153.20      982.70     82.63 o
 -12   9  14     3496.34     3575.35    317.83 o
 -11   9  14       46.04       49.21     31.90 o
 -10   9  14      360.37      328.10     39.99 o
  -9   9  14     2022.70     2010.15    162.12 o
  -8   9  14     4936.49     4990.85    171.03 o
  -7   9  14        2.46       53.73     26.84 o
  -6   9  14     3843.70     3658.38    160.12 o
  -5   9  14        0.24      -13.00     20.20 o
  -4   9  14     1299.62     1291.09     76.12 o
  -3   9  14      997.37     1116.94     74.74 o
  -2   9  14     5146.16     5291.22    175.82 o
  -1   9  14      960.02      928.67     68.61 o
   0   9  14      200.90      218.73     39.42 o
   1   9  14        0.68       -0.91     27.62 o
   2   9  14     1345.59     1234.94     96.98 o
 -14  10  14     1063.00     1041.78     75.44 o
 -13  10  14     1329.26     1460.11    102.30 o
 -12  10  14      350.73      453.49     56.61 o
 -11  10  14     1750.16     1593.41    130.52 o
 -10  10  14        3.79       18.56     26.40 o
  -9  10  14       41.11       49.64     22.87 o
  -8  10  14      659.78      708.68     63.43 o
  -7  10  14       84.50      102.50     30.58 o
  -6  10  14       96.71      119.09     31.80 o
  -5  10  14      142.95      141.13     31.02 o
  -4  10  14       12.02       60.76     26.36 o
  -3  10  14      578.88      606.35     54.73 o
  -2  10  14      115.70      127.37     38.64 o
  -1  10  14     2218.23     2110.22    102.97 o
   0  10  14     1177.14     1378.04     82.54 o
   1  10  14     3772.43     3893.77    147.62 o
   2  10  14       91.10       54.85     50.16 o
 -13  11  14     1396.07     1498.47    108.84 o
 -12  11  14     3219.21     3235.17    140.41 o
 -11  11  14      133.85      109.29     50.32 o
 -10  11  14      527.72      483.25     56.07 o
  -9  11  14      892.40      970.64     76.74 o
  -8  11  14     5510.61     5697.89    184.12 o
  -7  11  14      855.01      709.23     62.39 o
  -6  11  14     3646.32     3741.03    139.60 o
  -5  11  14      171.24      178.43     34.08 o
  -4  11  14     1394.09     1489.68    113.59 o
  -3  11  14        2.16       32.04     25.89 o
  -2  11  14     4050.22     4011.03    145.57 o
  -1  11  14      332.48      304.62     59.70 o
   0  11  14      115.36      133.36     52.51 o
   1  11  14      144.74      183.49     59.89 o
 -12  12  14      191.02      181.24     45.43 o
 -11  12  14     2209.95     2305.15    160.97 o
 -10  12  14       32.92       64.31     31.68 o
  -9  12  14       91.36       96.86     33.38 o
  -8  12  14      411.93      323.59     65.61 o
  -7  12  14      318.68      412.76     41.25 o
  -6  12  14       64.02       71.55     30.11 o
  -5  12  14       43.63       46.31     26.65 o
  -4  12  14        0.83       -5.30     23.10 o
  -3  12  14      556.33      589.14     80.48 o
  -2  12  14       49.00      117.21     52.50 o
  -1  12  14      782.22      859.79    139.59 o
   0  12  14     1222.32     1277.93    126.61 o
 -11  13  14      175.62      218.60     47.00 o
 -10  13  14      279.97      326.76     50.63 o
  -9  13  14     1400.26     1380.14    114.79 o
  -8  13  14     5059.36     4644.85    182.56 o
  -7  13  14       76.68       71.66     32.57 o
  -6  13  14     2479.32     2559.34     94.59 o
  -5  13  14      225.48      250.71     32.66 o
  -4  13  14     1459.91     1423.07     86.64 o
  -3  13  14      775.24      735.63     95.84 o
  -2  13  14     4293.06     4687.18    229.92 o
  -1  13  14      836.97      760.38     98.67 o
 -10  14  14      107.98      122.62     39.76 o
  -9  14  14      247.70      162.52     63.35 o
  -8  14  14     3367.29     3669.61    184.40 o
  -7  14  14      286.17      257.14     42.74 o
  -6  14  14      216.52      290.22     70.96 o
  -5  14  14      224.71      306.94     47.61 o
  -4  14  14       69.55       95.36     68.41 o
  -3  14  14      651.78      664.64     95.92 o
 -16   1  15        2.15       37.75     28.78 o
 -15   1  15        3.74       14.07     23.04 o
 -14   1  15       50.57       64.82     21.97 o
 -13   1  15      101.94       89.22     27.48 o
 -12   1  15        3.77        1.75     19.59 o
 -11   1  15       64.06       61.30     23.49 o
 -10   1  15       37.11       16.30     20.10 o
  -9   1  15      186.12      201.92     30.21 o
  -8   1  15      164.84      152.14     25.90 o
  -7   1  15     1119.50      998.37     70.29 o
  -6   1  15      251.29      191.82     27.62 o
  -5   1  15        6.30       -5.12     18.36 o
  -4   1  15      700.10      690.44     56.57 o
  -3   1  15     2129.60     1965.32    114.19 o
  -2   1  15      560.79      579.99     69.86 o
  -1   1  15       35.09       15.65     32.78 o
   0   1  15      915.78      775.68     83.28 o
   1   1  15      762.43      561.53     77.89 o
   2   1  15      177.13      163.02     52.18 o
   3   1  15        0.93       17.31     41.40 o
 -16   2  15      172.45      138.59     37.96 o
 -15   2  15       18.26       -2.14     22.59 o
 -14   2  15       65.49       26.35     20.38 o
 -13   2  15        0.24      -10.39     18.39 o
 -12   2  15      814.65      764.14     58.34 o
 -11   2  15       16.08       10.44     20.05 o
 -10   2  15       92.07       82.67     21.85 o
  -9   2  15      437.82      554.65     60.50 o
  -8   2  15      816.13      768.68     75.59 o
  -7   2  15       93.20       61.15     27.20 o
  -6   2  15       98.62       93.23     26.35 o
  -5   2  15      656.14      733.80     96.74 o
  -4   2  15      280.26      433.93     47.09 o
  -3   2  15      511.81      426.54     47.69 o
  -2   2  15       73.14       59.66     60.07 o
  -1   2  15       16.13       59.84     35.83 o
   0   2  15        1.61       27.06     34.30 o
   1   2  15      790.72      659.30     81.16 o
   2   2  15       58.78       62.06     53.31 o
   3   2  15      162.75       81.14     74.59 o
 -16   3  15      388.61      332.47     56.00 o
 -15   3  15      107.24       63.11     26.42 o
 -14   3  15       16.55       28.53     20.93 o
 -13   3  15      258.24      293.18     34.96 o
 -12   3  15       56.39       75.53     24.71 o
 -11   3  15       52.85       46.58     21.97 o
 -10   3  15        9.87        5.02     18.56 o
  -9   3  15       74.64       85.54     44.49 o
  -8   3  15       54.80       35.34     25.47 o
  -7   3  15     1080.76     1087.27     72.94 o
  -6   3  15       32.96       25.91     21.71 o
  -5   3  15      109.19       44.37     25.59 o
  -4   3  15       46.16        4.93     35.91 o
  -3   3  15     1777.03     1763.69     87.96 o
  -2   3  15       26.99       41.39     25.44 o
  -1   3  15      547.15      488.91     66.24 o
   0   3  15      253.78      260.58     53.56 o
   1   3  15     1263.92      911.45    181.79 o
   2   3  15      472.46      453.65     70.95 o
   3   3  15       97.84       91.25     47.67 o
 -16   4  15      112.23      121.83     41.03 o
 -15   4  15       20.48        5.53     26.11 o
 -14   4  15      197.15      222.22     50.74 o
 -13   4  15        1.01       28.93     22.70 o
 -12   4  15       97.97       52.11     28.50 o
 -11   4  15        2.48       17.78     23.60 o
 -10   4  15      255.04      235.19     38.13 o
  -9   4  15       45.24       50.10     25.68 o
  -8   4  15      112.13       94.15     29.45 o
  -7   4  15      690.65      702.22     67.66 o
  -6   4  15      579.95      540.92     51.76 o
  -5   4  15      105.68      153.17     32.52 o
  -4   4  15      111.00       77.53     26.74 o
  -3   4  15     2068.78     1938.15    135.62 o
  -2   4  15     1228.62     1126.15     76.72 o
  -1   4  15       16.22       46.25     28.21 o
   0   4  15       44.45      122.11     42.06 o
   1   4  15     1527.84     1624.55    123.92 o
   2   4  15      440.71      573.94     77.11 o
   3   4  15       65.07       52.61     45.47 o
 -16   5  15        2.15      -27.77     27.77 o
 -15   5  15        5.94       47.50     29.66 o
 -14   5  15       46.68       98.50     36.05 o
 -13   5  15       19.16       30.49     24.31 o
 -12   5  15        0.20       13.89     21.97 o
 -11   5  15      319.86      303.73     44.91 o
 -10   5  15       14.96       26.55     32.34 o
  -9   5  15       28.71       -6.47     23.22 o
  -8   5  15      471.69      555.04     63.30 o
  -7   5  15      397.21      325.66     42.66 o
  -6   5  15      176.99      164.67     46.52 o
  -5   5  15      169.10      139.38     31.87 o
  -4   5  15     1757.61     1760.68    132.87 o
  -3   5  15       16.09       11.16     24.09 o
  -2   5  15      334.40      297.22     49.00 o
  -1   5  15       26.19       38.48     26.92 o
   0   5  15      443.80      433.27     63.30 o
   1   5  15      276.39      246.10     54.83 o
   2   5  15        0.31        8.30     42.85 o
   3   5  15        0.53       35.93     43.53 o
 -15   6  15        0.56       -9.47     23.84 o
 -14   6  15       68.47       63.45     34.02 o
 -13   6  15       18.36        7.32     25.73 o
 -12   6  15      333.42      348.30     42.45 o
 -11   6  15      139.75       96.90     32.45 o
 -10   6  15        5.37        8.42     23.17 o
  -9   6  15       15.14       16.36     25.36 o
  -8   6  15     1059.32     1108.18     77.39 o
  -7   6  15        0.31       -7.86     21.70 o
  -6   6  15      288.18      301.61     41.42 o
  -5   6  15        0.77       -2.27     21.59 o
  -4   6  15        8.24       24.40     24.16 o
  -3   6  15       22.65       19.80     27.58 o
  -2   6  15      126.35       77.34     34.96 o
  -1   6  15       11.70       23.40     27.16 o
   0   6  15       59.36      104.78     32.94 o
   1   6  15      520.24      582.53     75.76 o
   2   6  15        1.25       15.45     35.70 o
 -15   7  15      441.36      408.15     51.01 o
 -14   7  15        0.27       27.24     32.98 o
 -13   7  15       11.44       -2.37     29.78 o
 -12   7  15       17.06        3.73     21.23 o
 -11   7  15       35.56       75.18     26.13 o
 -10   7  15       92.95       93.61     31.50 o
  -9   7  15      283.20      176.74     69.00 o
  -8   7  15     1059.33     1075.29     76.76 o
  -7   7  15       17.48        5.61     21.81 o
  -6   7  15       13.96       -7.94     21.03 o
  -5   7  15      140.04      162.30     44.59 o
  -4   7  15     1141.52     1221.65     79.24 o
  -3   7  15       13.93        5.59     26.97 o
  -2   7  15      340.65      324.30     54.30 o
  -1   7  15        0.62        8.54     27.58 o
   0   7  15       84.70       70.25     32.36 o
   1   7  15       69.60      109.06     42.53 o
   2   7  15      216.33      218.35     55.60 o
 -14   8  15      284.21      220.02     47.07 o
 -13   8  15      149.35      104.76     43.67 o
 -12   8  15      199.42      159.17     39.30 o
 -11   8  15      168.07      151.92     31.75 o
 -10   8  15      719.86      585.21     59.95 o
  -9   8  15       26.52       35.66     25.88 o
  -8   8  15      424.97      463.56     51.98 o
  -7   8  15       12.03        7.95     22.34 o
  -6   8  15      266.24      293.88     41.56 o
  -5   8  15      452.66      328.16     43.12 o
  -4   8  15      116.75       91.77     29.41 o
  -3   8  15      213.88      195.99     36.43 o
  -2   8  15      327.39      343.86     46.52 o
  -1   8  15      994.84     1060.25     77.91 o
   0   8  15      102.14      119.03     36.12 o
   1   8  15       56.81       34.38     42.08 o
 -14   9  15       26.66       -7.93     33.57 o
 -13   9  15       69.24       43.70     33.23 o
 -12   9  15        5.95        7.74     25.66 o
 -11   9  15       79.33       54.42     26.34 o
 -10   9  15       44.63       42.83     24.33 o
  -9   9  15        8.38      -21.48     21.48 o
  -8   9  15      858.01      824.78     69.02 o
  -7   9  15      490.90      523.49     60.25 o
  -6   9  15       10.04       -3.53     23.90 o
  -5   9  15        9.23       -2.75     22.61 o
  -4   9  15     1643.76     1502.22     85.51 o
  -3   9  15      187.42      198.09     79.51 o
  -2   9  15      428.24      481.91     77.06 o
  -1   9  15       50.16       54.25     31.02 o
   0   9  15      207.39      310.80     46.47 o
   1   9  15        7.01        5.02     29.24 o
 -13  10  15       42.16       -8.43     34.33 o
 -12  10  15      154.94      240.91     46.12 o
 -11  10  15       67.83       82.45     33.78 o
 -10  10  15      954.03     1043.40     87.74 o
  -9  10  15        0.84       -2.96     22.19 o
  -8  10  15      799.15      746.41     73.58 o
  -7  10  15      179.91      147.13     35.57 o
  -6  10  15        6.97        7.14     24.62 o
  -5  10  15      123.84      187.65     35.91 o
  -4  10  15      188.58      226.00     39.23 o
  -3  10  15      500.65      495.02     53.36 o
  -2  10  15       12.50        2.54     25.16 o
  -1  10  15      597.94      697.98     66.31 o
   0  10  15      187.74      251.30     43.94 o
 -12  11  15       29.00       42.69     34.42 o
 -11  11  15       95.29      138.43     38.52 o
 -10  11  15      212.10      237.48     43.98 o
  -9  11  15       20.33       11.14     23.01 o
  -8  11  15      554.50      543.52     48.61 o
  -7  11  15       76.75       63.45     33.43 o
  -6  11  15        4.35       -9.99     23.86 o
  -5  11  15      193.62      164.79     36.28 o
  -4  11  15      423.85      476.40     71.82 o
  -3  11  15        2.12       41.39     27.56 o
  -2  11  15      574.85      622.54     59.74 o
  -1  11  15       26.88       61.65     48.63 o
 -11  12  15        0.43       10.46     33.57 o
 -10  12  15     1027.63      879.38     77.91 o
  -9  12  15      246.68      199.49     40.96 o
  -8  12  15       18.85       29.27     22.97 o
  -7  12  15       87.38       89.19     30.35 o
  -6  12  15      519.12      522.09     55.71 o
  -5  12  15       80.23       52.18     29.76 o
  -4  12  15      690.10      741.34     63.78 o
  -3  12  15       72.74      132.29     54.52 o
  -2  12  15     1326.63     1434.53    133.44 o
 -10  13  15        1.73       15.41     32.94 o
  -9  13  15     1182.61     1404.19     97.45 o
  -8  13  15      476.30      492.89     81.07 o
  -7  13  15       35.53       63.72     32.78 o
  -6  13  15       13.93       43.23     23.87 o
  -5  13  15      108.36      117.95     34.15 o
  -4  13  15      129.77      124.02     65.06 o
 -16   0  16      176.25      221.62     60.22 o
 -15   0  16     2347.82     2336.58    186.92 o
 -14   0  16     3376.77     3745.80    206.82 o
 -13   0  16     4858.75     5082.46    222.98 o
 -12   0  16      472.38      536.77     69.87 o
 -11   0  16       14.05       17.53     29.04 o
 -10   0  16     1927.28     2017.69    130.66 o
  -9   0  16     1023.48     1049.40     95.10 o
  -8   0  16      173.20      114.68     45.96 o
  -7   0  16      720.96      430.47     83.70 o
  -6   0  16        7.03       31.50     48.08 o
  -5   0  16     1501.92     1635.00    167.98 o
  -4   0  16      151.01      119.78     57.36 o
  -3   0  16     1520.35     1572.81    166.80 o
  -2   0  16       47.22       73.35     54.43 o
  -1   0  16     8347.75     8391.50    445.63 o
   0   0  16       10.97       -4.11     50.19 o
   1   0  16      173.64      232.63     77.35 o
   2   0  16     2943.54     3303.96    249.20 o
 -16   1  16      985.24     1041.61     78.24 o
 -15   1  16     1222.48     1351.30     70.00 o
 -14   1  16     1716.26     1689.01     85.46 o
 -13   1  16        5.58       16.53     30.10 o
 -12   1  16      825.74      724.18     70.14 o
 -11   1  16     4634.57     4592.54    141.01 o
 -10   1  16    11344.75    11152.57    296.75 o
  -9   1  16     1006.89     1132.89     65.80 o
  -8   1  16     4257.68     4096.13    145.81 o
  -7   1  16      231.45      193.56     35.58 o
  -6   1  16     1952.25     2184.31     96.71 o
  -5   1  16        4.40       30.42     29.88 o
  -4   1  16     7600.88     7117.01    338.25 o
  -3   1  16      727.38      730.64     83.34 o
  -2   1  16      722.71      656.52     78.67 o
  -1   1  16       29.01       57.88     38.11 o
   0   1  16     4652.70     5026.82    222.90 o
   1   1  16      432.20      416.83     71.11 o
   2   1  16     2036.36     2076.90    165.45 o
 -16   2  16     4363.33     4441.15    245.00 o
 -15   2  16     2318.31     2451.23    116.07 o
 -14   2  16     2091.53     2019.91    103.68 o
 -13   2  16     5268.86     5556.12    195.33 o
 -12   2  16     1617.46     1698.73    157.16 o
 -11   2  16      268.75      306.98     98.35 o
 -10   2  16     1863.43     2122.31    109.16 o
  -9   2  16      198.21      168.79     43.28 o
  -8   2  16      412.60      425.16     61.39 o
  -7   2  16      129.25      154.47     33.50 o
  -6   2  16      207.22      320.94     77.75 o
  -5   2  16       13.32       28.14     23.17 o
  -4   2  16      587.70      582.91    138.94 o
  -3   2  16     1423.51     1650.41    119.98 o
  -2   2  16       43.32       41.13     35.53 o
  -1   2  16     3529.95     3549.45    174.12 o
   0   2  16       66.80       79.05     43.46 o
   1   2  16      656.53      543.41     77.86 o
   2   2  16     1601.05     1568.74    131.19 o
 -16   3  16     1188.93     1357.19    138.97 o
 -15   3  16     1698.79     1757.05    127.13 o
 -14   3  16     1540.64     1520.71     89.77 o
 -13   3  16      310.95      236.85     75.33 o
 -12   3  16      502.16      567.14     88.43 o
 -11   3  16     3868.28     3747.28    193.43 o
 -10   3  16     8471.23     8279.94    362.76 o
  -9   3  16     3340.46     3344.17    151.86 o
  -8   3  16     6034.72     5862.93    191.54 o
  -7   3  16        0.10       -4.48     25.88 o
  -6   3  16     3587.51     3644.89    135.65 o
  -5   3  16      380.40      400.59     71.53 o
  -4   3  16    14389.53    13756.76    371.39 o
  -3   3  16      305.62      184.87     47.92 o
  -2   3  16      214.54      233.24     51.01 o
  -1   3  16      157.57      120.20     44.45 o
   0   3  16     8252.42     8242.90    316.68 o
   1   3  16      406.79      320.09     95.57 o
 -15   4  16      721.83      887.81    101.43 o
 -14   4  16      513.72      678.10     71.47 o
 -13   4  16     3499.56     3468.79    145.20 o
 -12   4  16        2.06       40.28     27.12 o
 -11   4  16     1049.24     1123.91    111.77 o
 -10   4  16     1770.28     1666.59     99.95 o
  -9   4  16       12.81       12.00     26.56 o
  -8   4  16     1458.49     1451.79     90.12 o
  -7   4  16      287.55      307.09     42.73 o
  -6   4  16     1233.75     1156.24     79.00 o
  -5   4  16      152.41      179.84     35.52 o
  -4   4  16      323.62      370.35     79.01 o
  -3   4  16     1976.58     2048.90    119.00 o
  -2   4  16      149.96      111.94     58.89 o
  -1   4  16     1963.81     1991.26    138.83 o
   0   4  16       35.83      104.08     66.24 o
   1   4  16      222.49      265.28     58.74 o
 -15   5  16      737.34      622.84     81.19 o
 -14   5  16     1333.95     1220.12    116.57 o
 -13   5  16      901.94      886.34     81.12 o
 -12   5  16      315.00      349.30     51.05 o
 -11   5  16      768.34      796.54     70.08 o
 -10   5  16     5616.25     5595.35    190.86 o
  -9   5  16     2627.52     2531.58    112.26 o
  -8   5  16     4742.03     4774.72    266.75 o
  -7   5  16      727.51      749.37     63.25 o
  -6   5  16     1883.14     1951.11     96.33 o
  -5   5  16       42.29       84.03     28.56 o
  -4   5  16    10261.89    10837.16    307.41 o
  -3   5  16      107.12      115.92     41.03 o
  -2   5  16       59.55       16.53     34.22 o
  -1   5  16        3.60       35.83     35.23 o
   0   5  16     5105.17     4980.96    351.59 o
   1   5  16      278.92      223.51     58.96 o
 -15   6  16      306.25      359.28     81.74 o
 -14   6  16      939.25     1362.20    222.58 o
 -13   6  16     2522.91     2396.31    229.17 o
 -12   6  16     1199.48     1273.93    110.40 o
 -11   6  16      713.70      680.46     65.66 o
 -10   6  16     1188.80     1461.74     94.85 o
  -9   6  16       17.45       22.09     26.43 o
  -8   6  16      400.67      405.37     65.90 o
  -7   6  16      561.64      529.29     55.52 o
  -6   6  16      995.83     1030.38     75.53 o
  -5   6  16        9.59       22.12     24.50 o
  -4   6  16      185.48      243.43     40.61 o
  -3   6  16     1696.04     1709.36     94.43 o
  -2   6  16      262.40      288.57     44.64 o
  -1   6  16     3629.95     3561.96    173.23 o
   0   6  16       47.29       47.29     41.87 o
   1   6  16      210.71      138.00     53.96 o
 -14   7  16     1418.55     1456.99    124.92 o
 -13   7  16       10.56       27.45     31.97 o
 -12   7  16      388.35      414.79     48.05 o
 -11   7  16      976.20      917.58     76.92 o
 -10   7  16     4955.59     5273.74    185.07 o
  -9   7  16      790.00      859.24    110.01 o
  -8   7  16     4468.99     4558.33    277.81 o
  -7   7  16       69.58       63.32     30.10 o
  -6   7  16     1565.19     1614.37     90.20 o
  -5   7  16       14.36       25.54     25.09 o
  -4   7  16    10623.08    10896.05    311.39 o
  -3   7  16      249.90      264.47     53.19 o
  -2   7  16      187.08      183.47     50.68 o
  -1   7  16       14.53       46.39     38.86 o
   0   7  16     5000.43     4995.99    219.09 o
 -14   8  16      133.23       94.96     38.00 o
 -13   8  16     2037.67     2173.73    258.09 o
 -12   8  16       43.04       82.10     30.20 o
 -11   8  16      382.95      326.16     41.89 o
 -10   8  16      786.59      759.39     69.73 o
  -9   8  16       91.31      112.81     36.16 o
  -8   8  16     1346.24     1203.96     92.29 o
  -7   8  16      287.64      270.03     43.19 o
  -6   8  16      804.92      882.52     70.88 o
  -5   8  16       30.48       29.05     43.70 o
  -4   8  16      294.29      348.28     46.46 o
  -3   8  16     1024.43     1174.80     82.42 o
  -2   8  16      303.79      367.57     50.26 o
  -1   8  16     1790.75     1927.07    105.07 o
   0   8  16       36.50       90.31     46.28 o
 -13   9  16        9.22       91.14     36.85 o
 -12   9  16      504.49      633.04     80.11 o
 -11   9  16     1947.90     2052.55    101.24 o
 -10   9  16     5356.90     5431.09    163.11 o
  -9   9  16     1305.72     1125.61     83.60 o
  -8   9  16     4945.64     4687.73    169.20 o
  -7   9  16       54.88       39.03     47.27 o
  -6   9  16     1870.70     1976.60    103.38 o
  -5   9  16      268.22      248.56     58.39 o
  -4   9  16     8965.32     8592.53    363.88 o
  -3   9  16       30.68       23.63     27.70 o
  -2   9  16       91.94       57.44     31.01 o
  -1   9  16       21.45       60.28     32.53 o
 -12  10  16      232.79      252.04     49.21 o
 -11  10  16      246.67      257.59     51.66 o
 -10  10  16      980.51      933.69     66.13 o
  -9  10  16      253.45      310.50     48.25 o
  -8  10  16      140.81      150.70     38.93 o
  -7  10  16      204.08      237.70     42.47 o
  -6  10  16      174.85      174.24     39.53 o
  -5  10  16       91.37      171.26     44.60 o
  -4  10  16        5.27       46.23     29.02 o
  -3  10  16      430.17      520.21     56.92 o
  -2  10  16       37.68       -0.44     57.24 o
 -11  11  16     1250.37     1191.29     91.99 o
 -10  11  16     5484.99     5923.80    206.11 o
  -9  11  16      408.03      449.41     47.83 o
  -8  11  16     3158.37     3097.19    132.18 o
  -7  11  16       79.81       81.04     33.41 o
  -6  11  16     1690.84     1857.76    100.50 o
  -5  11  16        7.07       16.10     28.74 o
  -4  11  16     5284.70     5575.71    190.69 o
  -3  11  16      335.24      359.33     49.49 o
  -9  12  16      306.96      392.07     67.98 o
  -8  12  16       68.38       96.71     29.31 o
  -7  12  16       20.27       11.88     29.00 o
  -6  12  16      551.14      617.46     61.76 o
  -5  12  16      409.73      324.43     76.58 o
 -15   1  17        1.98       20.92     26.21 o
 -14   1  17       98.73       60.21     34.19 o
 -13   1  17      661.87      634.57     64.67 o
 -12   1  17        0.07       10.79     27.03 o
 -11   1  17        9.25       45.68     27.59 o
 -10   1  17      231.21      154.15     35.97 o
  -9   1  17       88.91      128.53     33.63 o
  -8   1  17       41.94       -1.06     31.17 o
  -7   1  17        1.69      -27.76     29.32 o
  -6   1  17      474.61      373.58     60.05 o
  -5   1  17      257.20      136.70     42.29 o
  -4   1  17      297.97      287.48     58.15 o
  -3   1  17        2.04       -7.92     40.08 o
  -2   1  17      285.37      269.93     57.80 o
  -1   1  17      568.29      531.73     77.04 o
   0   1  17      488.91      486.65     76.56 o
 -15   2  17       30.07       50.00     27.00 o
 -14   2  17        7.40        9.52     25.13 o
 -13   2  17       12.76       37.10     29.83 o
 -12   2  17      211.41      183.83     39.06 o
 -11   2  17       21.81        5.94     26.19 o
 -10   2  17       89.97       38.37     27.96 o
  -9   2  17       58.38       46.95     28.90 o
  -8   2  17      218.73      172.63     36.04 o
  -7   2  17       88.96       95.78     41.10 o
  -6   2  17       20.30       38.70     33.79 o
  -5   2  17      162.38      252.34     51.94 o
  -4   2  17      176.48      151.99     87.99 o
  -3   2  17        0.72        0.77     31.87 o
  -2   2  17      153.19      194.79     53.32 o
  -1   2  17      542.85      552.31     78.23 o
   0   2  17       29.05      -15.04     38.30 o
 -15   3  17       11.95       43.93     26.81 o
 -14   3  17        2.12       22.29     26.74 o
 -13   3  17       20.88       55.58     32.37 o
 -12   3  17       43.00       79.16     39.36 o
 -11   3  17       28.59       52.82     30.60 o
 -10   3  17      236.79      208.37     70.14 o
  -9   3  17      473.98      430.89     70.67 o
  -8   3  17       31.07       24.96     26.23 o
  -7   3  17       13.27      -21.67     21.67 o
  -6   3  17      595.15      428.36     62.45 o
  -5   3  17      195.21      184.24     47.95 o
  -4   3  17      129.91      108.90     43.27 o
  -3   3  17       20.60        2.44     35.61 o
  -2   3  17        0.22       27.67     36.72 o
  -1   3  17       53.23       90.87     46.61 o
   0   3  17       87.08       83.35     63.36 o
 -14   4  17        1.82       13.66     24.43 o
 -13   4  17        9.94       44.70     30.74 o
 -12   4  17       21.31       14.82     29.63 o
 -11   4  17        3.77       17.96     27.04 o
 -10   4  17      233.39      266.14     44.07 o
  -9   4  17      189.82      144.61     36.14 o
  -8   4  17       21.43       43.90     41.41 o
  -7   4  17       51.19       60.29     29.62 o
  -6   4  17        5.51      -13.50     23.82 o
  -5   4  17       93.03      112.20     40.75 o
  -4   4  17        3.86      -31.31     31.44 o
  -3   4  17        1.35       20.66     35.48 o
  -2   4  17      138.28      120.18     43.32 o
  -1   4  17      605.71      582.90     79.19 o
   0   4  17        3.62       42.57     41.85 o
 -14   5  17        0.35      -18.98     24.25 o
 -13   5  17      500.12      500.00     51.87 o
 -12   5  17        0.18       18.85     28.16 o
 -11   5  17      182.46      142.57     76.50 o
 -10   5  17       31.29       12.75     27.16 o
  -9   5  17       13.59       18.86     25.87 o
  -8   5  17      115.00       98.54     33.44 o
  -7   5  17       22.63       20.92     26.63 o
  -6   5  17      222.39      242.32     41.42 o
  -5   5  17      103.82       86.14     30.82 o
  -4   5  17      160.04       84.41     75.53 o
  -3   5  17      383.58      453.05    124.13 o
  -2   5  17       57.95       18.09     35.90 o
  -1   5  17      166.42      132.76     49.08 o
 -14   6  17      128.51      117.42     40.49 o
 -13   6  17       48.02       61.32     30.48 o
 -12   6  17       43.54       26.47     30.48 o
 -11   6  17      189.54      202.39     42.45 o
 -10   6  17      167.42      212.30     42.27 o
  -9   6  17       39.93       53.37     29.00 o
  -8   6  17        2.58      -16.26     25.25 o
  -7   6  17      271.62      292.67     66.57 o
  -6   6  17      118.96      142.64     36.38 o
  -5   6  17      343.72      273.35     46.14 o
  -4   6  17      499.47      394.08     51.20 o
  -3   6  17       70.76      144.41     46.20 o
  -2   6  17        4.40       14.80     36.92 o
  -1   6  17      587.85      502.86    122.19 o
 -13   7  17       24.97        2.59     26.47 o
 -12   7  17       36.67       55.92     28.30 o
 -11   7  17       10.96      -14.67     26.88 o
 -10   7  17        0.91        6.19     28.77 o
  -9   7  17      885.50      959.01     77.81 o
  -8   7  17       22.63       22.81     28.17 o
  -7   7  17       60.32      163.07     52.25 o
  -6   7  17      670.95      653.66     62.83 o
  -5   7  17      855.87      820.77     70.94 o
  -4   7  17      343.64      275.98     46.05 o
  -3   7  17      200.38      199.58     50.12 o
  -2   7  17      775.22      611.21    137.00 o
 -12   8  17      847.68      820.69     66.28 o
 -11   8  17        0.95       22.45     26.03 o
 -10   8  17     1364.45     1282.94     92.15 o
  -9   8  17       26.20        9.65     29.91 o
  -8   8  17       21.78       92.72     34.90 o
  -7   8  17      108.94      130.14     36.54 o
  -6   8  17      883.83      825.19     71.00 o
  -5   8  17      614.18      568.01     60.30 o
  -4   8  17        3.88        3.92     30.16 o
  -3   8  17      124.36      120.51     53.20 o
 -11   9  17      402.40      449.56     67.66 o
 -10   9  17      220.63      194.93     58.72 o
  -9   9  17       41.00        8.44     29.41 o
  -8   9  17       10.06        0.67     29.78 o
  -7   9  17       21.39       14.83     29.43 o
  -6   9  17     1446.97     1608.37    101.28 o
  -5   9  17       32.54       19.53     30.05 o
  -4   9  17      554.76      594.80     62.23 o
  -3   9  17      440.27      477.81     58.23 o
 -10  10  17     1007.16     1074.70     73.38 o
  -9  10  17       51.09        5.74     29.16 o
  -8  10  17        0.59      -27.59     27.59 o
  -7  10  17       58.77      198.31     41.87 o
  -6  10  17        3.37       47.79     31.04 o
  -5  10  17       42.70       45.59     32.19 o
 -14   0  18     8207.99     7895.56    452.21 o
 -13   0  18       38.85       35.38     58.66 o
 -12   0  18     2604.25     2978.35    230.75 o
 -11   0  18     2248.41     2472.30    203.13 o
 -10   0  18     1546.98     1510.98    173.97 o
  -9   0  18      185.19      272.83     78.41 o
  -8   0  18     1173.63      844.36    124.84 o
  -7   0  18      317.24      180.09     69.12 o
  -6   0  18      615.74      671.91    110.73 o
  -5   0  18      142.66      106.26     64.65 o
  -4   0  18     1505.46     1336.42    163.51 o
  -3   0  18     1046.14     1071.70    149.88 o
  -2   0  18      188.50      164.80     75.47 o
 -14   1  18     2996.63     3079.89    173.87 o
 -13   1  18     3878.20     4043.13    200.41 o
 -12   1  18      899.08      890.39     97.12 o
 -11   1  18     3442.01     3351.07    172.40 o
 -10   1  18     2054.97     1805.64    133.83 o
  -9   1  18     1025.21     1069.69    103.60 o
  -8   1  18     3773.32     3662.27    178.67 o
  -7   1  18     2637.62     2683.88    218.58 o
  -6   1  18     6210.59     6216.09    255.34 o
  -5   1  18      541.67      555.23     95.74 o
  -4   1  18      131.26      141.65     48.72 o
  -3   1  18      249.01      227.99     94.33 o
  -2   1  18     6852.19     6773.04    279.70 o
 -14   2  18      673.84      645.22     70.81 o
 -13   2  18        7.45       -3.61     29.71 o
 -12   2  18     2754.53     2898.64    136.51 o
 -11   2  18     1501.69     1561.10    153.11 o
 -10   2  18      194.19      154.83     48.37 o
  -9   2  18      125.14      134.91     42.53 o
  -8   2  18     1275.40     1231.71    108.26 o
  -7   2  18      201.81      223.96     54.86 o
  -6   2  18     2068.16     1950.97    136.74 o
  -5   2  18      189.32      221.48     53.45 o
  -4   2  18      861.39      722.25     85.11 o
  -3   2  18     1381.38     1389.72    119.47 o
  -2   2  18       43.31       62.79     48.25 o
 -14   3  18     1994.92     1977.29    106.85 o
 -13   3  18     1688.23     1606.84    108.04 o
 -12   3  18     1044.78      895.12     78.00 o
 -11   3  18     3446.51     3412.12    142.03 o
 -10   3  18     2190.65     2162.91    135.87 o
  -9   3  18      345.36      280.19    107.79 o
  -8   3  18     2947.52     3173.71    177.85 o
  -7   3  18     2694.07     2432.85    146.34 o
  -6   3  18     7157.19     7340.84    330.31 o
  -5   3  18      595.86      654.94     83.57 o
  -4   3  18      346.87      362.63    123.43 o
  -3   3  18       53.93       84.10     45.26 o
  -2   3  18     7468.18     7580.19    302.29 o
 -13   4  18        0.06       38.08     33.10 o
 -12   4  18     3035.72     3294.33    180.65 o
 -11   4  18     1799.48     2034.48    119.17 o
 -10   4  18        6.33       33.44     29.68 o
  -9   4  18        2.94       11.64     27.79 o
  -8   4  18     1897.59     1933.46    136.85 o
  -7   4  18       44.68       64.47     67.77 o
  -6   4  18     2035.63     2030.40    133.34 o
  -5   4  18      264.04      239.42     54.11 o
  -4   4  18      177.24      169.66     51.94 o
  -3   4  18      598.24      691.18    197.42 o
 -13   5  18      944.73      998.77     87.04 o
 -12   5  18      406.12      344.93     53.12 o
 -11   5  18     1782.83     1701.15    108.19 o
 -10   5  18     2156.91     2166.47    116.21 o
  -9   5  18       76.29       69.81     33.57 o
  -8   5  18     2142.41     2136.62    113.49 o
  -7   5  18     2169.38     2302.02    119.19 o
  -6   5  18     8380.19     8604.85    325.29 o
  -5   5  18      813.69      688.48     82.56 o
  -4   5  18        1.09       25.74     36.49 o
  -3   5  18        2.03        4.94     40.18 o
 -12   6  18     1112.55      975.80     84.74 o
 -11   6  18     1155.28     1201.85     91.41 o
 -10   6  18      829.84      881.36     76.16 o
  -9   6  18      108.02      140.82     40.91 o
  -8   6  18     1792.32     1628.78    103.05 o
  -7   6  18       16.90       18.30     32.80 o
  -6   6  18     3005.38     2972.71    157.37 o
  -5   6  18      192.07      292.39     76.05 o
  -4   6  18      145.39      125.11     63.59 o
 -11   7  18     3324.73     3374.79    146.13 o
 -10   7  18     2710.27     2736.61    154.67 o
  -9   7  18       20.32       22.47     31.43 o
  -8   7  18     2483.64     2751.19    124.67 o
  -7   7  18     3073.42     3175.75    209.93 o
  -6   7  18     9089.21     8566.13    282.34 o
  -5   7  18     1147.89     1132.77    104.95 o
  -4   7  18       61.39       45.74     40.51 o
 -10   8  18       21.57      123.21     40.01 o
  -9   8  18       66.77       89.94     37.21 o
  -8   8  18     2119.39     2152.47    116.51 o
  -7   8  18        1.21       28.42     31.57 o
  -6   8  18      880.63      848.13     75.39 o
 -12   1  19       99.28       51.49     53.07 o
 -11   1  19      980.78      721.30    143.59 o
 -10   1  19       42.95      -33.10     34.33 o
  -9   1  19        8.44        3.68     34.95 o
  -8   1  19       91.57       85.61     44.15 o
  -7   1  19      918.20      910.61     95.24 o
  -6   1  19       64.79       68.68    138.71 o
  -5   1  19       53.29       48.42     55.07 o
  -4   1  19       68.67      126.15     49.02 o
 -12   2  19      147.48       96.76     60.95 o
 -11   2  19       13.34       -3.40     38.23 o
 -10   2  19        2.05       45.38     38.62 o
  -9   2  19      252.47      186.12     52.92 o
  -8   2  19       17.23       20.55     60.07 o
  -7   2  19       43.04       84.00     96.51 o
  -6   2  19       40.39        9.61     34.79 o
  -5   2  19      117.39       79.84     52.78 o
 -12   3  19       22.97       36.29     83.11 o
 -11   3  19      296.03      283.48     65.12 o
 -10   3  19       25.04       53.35     40.58 o
  -9   3  19      129.87      173.76     61.65 o
  -8   3  19       50.71       59.33     37.92 o
  -7   3  19      158.42       83.34     43.51 o
  -6   3  19       25.05       19.67     39.20 o
  -5   3  19       66.59       70.32     44.20 o
 -11   4  19      126.74       87.07     61.54 o
 -10   4  19       20.69       19.54     36.39 o
  -9   4  19       51.09       -9.52     34.94 o
  -8   4  19        3.27       16.26     38.52 o
  -7   4  19        0.94       24.51     37.78 o
  -6   4  19       31.55        4.86     37.30 o
 -10   5  19        4.95       26.83     36.95 o
  -9   5  19       14.34       -2.24     38.56 o
  -8   5  19      329.52      250.15     58.04 o
  -7   5  19     1374.93     1323.57    115.76 o
  -6   5  19       10.33       23.20     41.51 o
 
